# Supplementary material for: New Australian stiletto flies: revision of Manestella Metz and description of Medomega gen. n. (Diptera, Therevidae, Agapophytinae)
Source: Zookeys. 2012 Nov 9;(240):1–119. doi: 10.3897/zookeys.240.2967 (PMC3503524; doi:10.3897/zookeys.240.2967)
Supplement: XML Treatment for Manestella [file zookeys.240.2967-treatment1.xml]

<!DOCTYPE tp:taxon-treatment
  PUBLIC "-//TaxonX//DTD Taxonomic Treatment Publishing DTD v0 20100105//EN" "tax-treatment-NSO.dtd">
<tp:taxon-treatment xmlns:tp="http://www.plazi.org/taxpub"><tp:treatment-meta><mixed-citation publication-type="journal"><person-group><name><surname>Winterton</surname><given-names>Shaun L.</given-names></name><name><surname>Lambkin</surname><given-names>Christine L.</given-names></name></person-group><article-title>New Australian stiletto flies: revision of 
                    <italic>Manestella</italic> Metz and description of 
                    <italic>Medomega</italic> gen. n. (Diptera, Therevidae, Agapophytinae)
                </article-title><source>Zookeys</source><day>9</day><month>11</month><year>2012</year><volume>2012</volume><issue>240</issue><fpage>1</fpage><lpage>119</lpage><pub-id pub-id-type="doi">10.3897/zookeys.240.2967</pub-id></mixed-citation></tp:treatment-meta><tp:nomenclature><tp:taxon-name>
                        <tp:taxon-name-part taxon-name-part-type="species">Manestella</tp:taxon-name-part>
                    <object-id xmlns:xlink="http://www.w3.org/1999/xlink" xlink:type="simple">http://species-id.net/wiki/Manestella</object-id>
								</tp:taxon-name><tp:taxon-authority>Metz</tp:taxon-authority><tp:nomenclature-citation-list><tp:nomenclature-citation><tp:taxon-name>Manestella</tp:taxon-name><comment> Metz, 2003: 10. Type species <italic><tp:taxon-name>Psilocephala tristriata</tp:taxon-name></italic> Mann, 1933: 331, by original designation.</comment></tp:nomenclature-citation></tp:nomenclature-citation-list></tp:nomenclature><tp:treatment-sec sec-type="Diagnosis"><title>Diagnosis. </title><p>Body length rarely exceeding 5.0 mm. Body usually covered with dense glaucous grey pubescence with darker brown or grey markings on head and scutum, admixed <!--PageBreak-->with numerous, dark setae; head length approximately equal to or slightly longer than height; male frons narrow with eyes often contiguous; parafacial pile absent, pubescence with silver velutum band laterally between antennal base and eye; face concave, grey pubescent; male with one or more rows of postocular setae; antennae shorter than or equal to head length; scutal pubescence glaucous, marked with dark brown, markings frequently as two medial stripes anteriorly, fused posteriorly, laterally stripes broken or irregularly tessellated; prosternal depression without setae; metanepisternum with post-spiracular setae absent; setae absent on posterior surface of mid coxa; femoral velutum patches absent; hind femur without subapical <italic>av</italic> setae; fore femur without macrosetae; hind coxal knob present; wing markings typically brown infuscate and white translucent, mottled or banded, sometimes uniform infuscate, often with additional spur veins and/or extra crossveins; vein M<sub>3</sub> sometimes incomplete; cell m<sub>3</sub> open; abdominal tergite 2 usually with patch of short setae medially; gonocoxites with diffuse velutum patch ventrally (sometimes absent); inner gonocoxal process present; dorsal and ventral apodemes of parameral sheath joining along distiphallus, both forked; female with three spermathecae; small rounded spermathecal sac present; spermathecal ducts joining to common spermathecal sac duct; acanthophorite spines A1 and A2 present, well developed.
                    </p></tp:treatment-sec><tp:treatment-sec sec-type="Comments"><title>Comments.</title><p><italic><tp:taxon-name>Manestella</tp:taxon-name></italic> contains some of the smallest stiletto flies, with a typical body length range of 3.5–5.0 mm. Females of the largest species attain a mere 5.5 mm total body length. External and male genitalic morphology are relatively conserved in this genus, and body colouration is generally grey and brown pubescent with mottled scutum and wings. The male abdomen often has a silver velutum covering. Atypical for therevids, there is considerable variation in wing venation in species in this genus, with individuals sometimes showing different arrangements of veins in each wing (e.g. spur veins or incomplete M<sub>3</sub>). <italic><tp:taxon-name>Manestella</tp:taxon-name></italic> is closely related to <italic><tp:taxon-name>Medomega</tp:taxon-name></italic> gen. n. based on characters such as the apodemes of the parameral sheath joining midway along the distiphallus rather than proximal to the basiphallus; numerous strong setae commonly on the head, thorax, and apices of the gonostylus and inner gonocoxal process, as well as a characteristic glaucous pubescence overlying much of the body. <italic><tp:taxon-name>Manestella</tp:taxon-name></italic> can be identified using the dichotomous key to Australasian genera in <xref ref-type="bibr" rid="B12">Winterton (2011)</xref>.
                    </p></tp:treatment-sec><tp:treatment-sec sec-type="Included species"><title>Included species.</title><p><italic><tp:taxon-name>Manestella caesia</tp:taxon-name></italic> sp. n.; <italic><tp:taxon-name>Manestella campestris</tp:taxon-name></italic> sp. n.; <italic><tp:taxon-name>Manestella canities</tp:taxon-name></italic> sp. n.; <italic><tp:taxon-name>Manestella cooloola</tp:taxon-name></italic> sp. n.; <italic><tp:taxon-name>Manestella fumosa</tp:taxon-name></italic> sp. n.; <italic><tp:taxon-name>Manestella incompleta</tp:taxon-name></italic> sp. n.; <italic><tp:taxon-name>Manestella nubis</tp:taxon-name></italic> sp. n.; <italic><tp:taxon-name>Manestella obscura</tp:taxon-name></italic> sp. n.; <italic><tp:taxon-name>Manestella ocellaris</tp:taxon-name></italic> sp. n.; <italic><tp:taxon-name>Manestella persona</tp:taxon-name></italic> sp. n.; <italic><tp:taxon-name>Manestella poecilothorax</tp:taxon-name></italic> sp. n.; <italic><tp:taxon-name>Manestella tristriata</tp:taxon-name></italic> (Mann); <italic><tp:taxon-name>Manestella umbrapennis</tp:taxon-name></italic> sp. n.; <italic><tp:taxon-name>Manestella vasta</tp:taxon-name></italic> sp. n.; <italic><tp:taxon-name>Manestella vespera</tp:taxon-name></italic> sp. n.
                    </p></tp:treatment-sec><tp:treatment-sec sec-type="Key to Manestella species"><title>Key to <italic><tp:taxon-name>Manestella</tp:taxon-name></italic> species
                    </title><p>Most key couplets rely heavily on male characteristics as females are difficult to distinguish for many species. External characters are used where possible throughout the key, but male genitalic dissections should be examined to confirm identity. Unassociated females cannot be confidently separated for most species of <italic><tp:taxon-name>Manestella</tp:taxon-name></italic> except for <italic><tp:taxon-name>Manestella poecilothorax</tp:taxon-name></italic> sp. n.; females are unknown for <italic><tp:taxon-name>Manestella persona</tp:taxon-name></italic> sp. n., <italic><tp:taxon-name>Manestella nubis</tp:taxon-name></italic> sp. n., <italic><tp:taxon-name>Manestella umbrapennis</tp:taxon-name></italic> sp. n. and <italic><tp:taxon-name>Manestella vasta</tp:taxon-name></italic> sp. n.<!--PageBreak-->
                    </p><table-wrap content-type="key" position="anchor" orientation="portrait"><table><tbody><tr><td rowspan="1" colspan="1">1</td><td rowspan="1" colspan="1">Wing uniformly dark smoky infuscate (e.g. <xref ref-type="fig" rid="F13">Figs 13</xref>, <xref ref-type="fig" rid="F26">26</xref>, <xref ref-type="fig" rid="F35">35</xref>, <xref ref-type="fig" rid="F39">39</xref>, <xref ref-type="fig" rid="F56">56</xref>, <xref ref-type="fig" rid="F59">59</xref>, <xref ref-type="fig" rid="F65">65</xref>)
                                    </td><td rowspan="1" colspan="1">2</td></tr><tr><td rowspan="1" colspan="1">–</td><td rowspan="1" colspan="1">Wing with dark to suffuse mottling tending to more extensive infuscation with white translucent fenestrations (e.g. <xref ref-type="fig" rid="F20">Figs 20</xref><xref ref-type="fig" rid="F21"/><xref ref-type="fig" rid="F22"/><xref ref-type="fig" rid="F23"/>–<xref ref-type="fig" rid="F24">24</xref>, <xref ref-type="fig" rid="F31">31</xref>, <xref ref-type="fig" rid="F43">43</xref>, <xref ref-type="fig" rid="F46">46</xref>, <xref ref-type="fig" rid="F47">47</xref>, <xref ref-type="fig" rid="F54">54</xref>), in some species largely translucent with several irregular markings and darkening along wing veins (e.g. <xref ref-type="fig" rid="F7">Figs 7</xref>, <xref ref-type="fig" rid="F9">9</xref>-<xref ref-type="fig" rid="F10">10</xref>, <xref ref-type="fig" rid="F48">48</xref>)
                                    </td><td rowspan="1" colspan="1">8</td></tr><tr><td rowspan="1" colspan="1">2(1)</td><td rowspan="1" colspan="1">Frons with numerous elongate setae immediately above antennae (Western Australia)</td><td rowspan="1" colspan="1">3</td></tr><tr><td rowspan="1" colspan="1">–</td><td rowspan="1" colspan="1">Frontal setae minute or absent; (<xref ref-type="fig" rid="F13">Figs 13</xref>, <xref ref-type="fig" rid="F38">38</xref>) (most states)
                                    </td><td rowspan="1" colspan="1">4</td></tr><tr><td rowspan="1" colspan="1">3(2)</td><td rowspan="1" colspan="1">Male frontal setae divided medially to form two patches (<xref ref-type="fig" rid="F57">Fig. 57</xref>); outer gonocoxal process less than half the length of inner gonocoxal process (<xref ref-type="fig" rid="F58">Fig. 58A</xref>)
                                    </td><td rowspan="1" colspan="1"><italic><tp:taxon-name>Manestella umbrapennis</tp:taxon-name></italic> sp. n.
                                    </td></tr><tr><td rowspan="1" colspan="1">–</td><td rowspan="1" colspan="1">Male frontal setae a single patch only, not divided medially (<xref ref-type="fig" rid="F62">Fig. 62</xref>); outer gonocoxal process at least half the length of inner gonocoxal process (<xref ref-type="fig" rid="F67">Fig. 67A</xref>)
                                    </td><td rowspan="1" colspan="1"><italic><tp:taxon-name>Manestella vespera</tp:taxon-name></italic> sp. n.
                                    </td></tr><tr><td rowspan="1" colspan="1">4(2)</td><td rowspan="1" colspan="1">Abdominal segments 1–2 suffused with dark yellow laterally (<xref ref-type="fig" rid="F12">Fig. 12</xref>); male frons without setae (<xref ref-type="fig" rid="F13">Fig. 13</xref>) (South Australia)
                                    </td><td rowspan="1" colspan="1"><italic><tp:taxon-name>Manestella campestris</tp:taxon-name></italic> sp. n.
                                    </td></tr><tr><td rowspan="1" colspan="1">–</td><td rowspan="1" colspan="1">Abdomen uniform dark grey-brown (often overlain with grey pubescence); male frons usually with setae, but sometimes reduced or absent (<xref ref-type="fig" rid="F27">Fig. 27</xref>)
                                    </td><td rowspan="1" colspan="1">5</td></tr><tr><td rowspan="1" colspan="1">5(4)</td><td rowspan="1" colspan="1">Male frons without setae; outer gonocoxal process relatively short, abruptly narrowed apically (<xref ref-type="fig" rid="F41">Fig. 41</xref>) (Queensland)
                                    </td><td rowspan="1" colspan="1"><italic><tp:taxon-name>Manestella obscura</tp:taxon-name></italic> sp. n.
                                    </td></tr><tr><td rowspan="1" colspan="1">–</td><td rowspan="1" colspan="1">Male frons with small to minute setae present; outer gonocoxal process relatively elongate, spatulate (<xref ref-type="fig" rid="F29">Figs 29</xref>, <xref ref-type="fig" rid="F60">60</xref>)
                                    </td><td rowspan="1" colspan="1">6</td></tr><tr><td rowspan="1" colspan="1">6(5)</td><td rowspan="1" colspan="1">Male with single row of postocular setae immediately laterad of ocellar tubercle (more irregularly arranged setae laterally) (<xref ref-type="fig" rid="F35">Figs 35</xref>, <xref ref-type="fig" rid="F36">36</xref>); distiphallus relatively elongate, extending ventrally beyond gonocoxite (Queensland)
                                    </td><td rowspan="1" colspan="1"><italic><tp:taxon-name>Manestella nubis</tp:taxon-name></italic> sp. n.
                                    </td></tr><tr><td rowspan="1" colspan="1">–</td><td rowspan="1" colspan="1">Male with two well defined rows of postocular setae; distiphallus relatively short, not extending ventrally beyond gonocoxite (<xref ref-type="fig" rid="F29">Figs 29</xref>, <xref ref-type="fig" rid="F60">60</xref>)
                                    </td><td rowspan="1" colspan="1">7</td></tr><tr><td rowspan="1" colspan="1">7(6)</td><td rowspan="1" colspan="1">Male gonocoxites without triangular medially directed process; inner gonocoxal process dark sclerotized, ladle-shaped with numerous strong setae apically; ejaculatory apodeme relatively narrow (<xref ref-type="fig" rid="F60">Fig. 60</xref>) (Western Australia)
                                    </td><td rowspan="1" colspan="1"><italic><tp:taxon-name>Manestella vasta</tp:taxon-name></italic> sp. n.
                                    </td></tr><tr><td rowspan="1" colspan="1">–</td><td rowspan="1" colspan="1">Male gonocoxites with triangular medially directed process; inner gonocoxal process lightly sclerotized, narrow with few strong setae apically, ejaculatory apodeme relatively broad (<xref ref-type="fig" rid="F6">Figs 6F-J</xref>, <xref ref-type="fig" rid="F29">29</xref>) (Western Australia)
                                    </td><td rowspan="1" colspan="1"> <italic><tp:taxon-name>Manestella fumosa</tp:taxon-name></italic> sp. n.
                                    </td></tr><tr><td rowspan="1" colspan="1">8(1)</td><td rowspan="1" colspan="1">Femora yellow basally (<xref ref-type="fig" rid="F1">Figs 1</xref><xref ref-type="fig" rid="F2">–2</xref>); wing mostly translucent, small markings present (darker in female); wing venation yellowish towards base of wing (<xref ref-type="fig" rid="F48">Figs 48</xref>–<xref ref-type="fig" rid="F49">49</xref>); gonocoxite with shorter and darker setae ventrally (<xref ref-type="fig" rid="F50">Fig. 50</xref>) (Western Australia)
                                    </td><td rowspan="1" colspan="1"><italic><tp:taxon-name>Manestella poecilothorax</tp:taxon-name></italic> sp. n.
                                    </td></tr><tr><td rowspan="1" colspan="1">–</td><td rowspan="1" colspan="1">Femora uniformly dark (rarely with yellowish suffusion); wing variable, but usually with extensive dark banding or mottling, venation dark throughout, rarely yellowish at wing base; gonocoxite setae uniform in colour and length</td><td rowspan="1" colspan="1">9</td></tr><tr><td rowspan="1" colspan="1"><!--PageBreak-->9(8)</td><td rowspan="1" colspan="1">Scutellum with two pairs of large macrosetae (<xref ref-type="fig" rid="F3">Figs 3</xref>, <xref ref-type="fig" rid="F47">47</xref>) (Western Australia)
                                    </td><td rowspan="1" colspan="1"><italic><tp:taxon-name>Manestella persona</tp:taxon-name></italic> sp. n.
                                    </td></tr><tr><td rowspan="1" colspan="1">–</td><td rowspan="1" colspan="1">Scutellum with one pair of large macrosetae (smaller setae occasionally present laterad)</td><td rowspan="1" colspan="1">10</td></tr><tr><td rowspan="1" colspan="1">10(9)</td><td rowspan="1" colspan="1">Male frontal setae relatively short, distinctly weaker than setae on scape</td><td rowspan="1" colspan="1">13</td></tr><tr><td rowspan="1" colspan="1">–</td><td rowspan="1" colspan="1">Male frontal setae relatively long and robust, approximately equal in length and thickness to setae on scape (<xref ref-type="fig" rid="F17">Figs 17</xref>, <xref ref-type="fig" rid="F42">42</xref>)
                                    </td><td rowspan="1" colspan="1">11</td></tr><tr><td rowspan="1" colspan="1">11(10)</td><td rowspan="1" colspan="1">Male with single row of postocular setae immediately laterad of ocellar tubercle; male abdomen brown pubescent dorsally, uniform grey pubescent laterally (<xref ref-type="fig" rid="F42">Figs 42</xref>–<xref ref-type="fig" rid="F43">43</xref>); gonocoxites with glossy, glabrous area posteromedially (Queensland)
                                    </td><td rowspan="1" colspan="1"><italic><tp:taxon-name>Manestella ocellaris</tp:taxon-name></italic> sp. n.
                                    </td></tr><tr><td rowspan="1" colspan="1">–</td><td rowspan="1" colspan="1">Male with two rows of postocular setae (irregular) immediately laterad of ocellar tubercle; male abdomen completely covered with silver grey pubescence (<xref ref-type="fig" rid="F18">Fig. 18</xref><xref ref-type="fig" rid="F19">–19</xref>), or with silver grey pubescence posterolaterally on abdominal tergites 1–5 (<xref ref-type="fig" rid="F30">Fig. 30</xref>); gonocoxites with uniform velutum ventrally, without distinctive glabrous area
                                    </td><td rowspan="1" colspan="1">12</td></tr><tr><td rowspan="1" colspan="1">12(11)</td><td rowspan="1" colspan="1">Wing vein M<sub>3</sub> complete, joining to wing margin; male abdomen covered with uniform silver-grey velutinous pubescence (<xref ref-type="fig" rid="F17">Fig. 17</xref>) (Western Australia)
                                    </td><td rowspan="1" colspan="1"><italic><tp:taxon-name>Manestella canities</tp:taxon-name></italic> sp. n.
                                    </td></tr><tr><td rowspan="1" colspan="1">–</td><td rowspan="1" colspan="1">Wing M<sub>3</sub> frequently incomplete, terminating before wing margin (<xref ref-type="fig" rid="F30">Fig. 30</xref>); male abdomen only with silver-grey pubescence laterally (<xref ref-type="fig" rid="F30">Figs 30</xref>, <xref ref-type="fig" rid="F32">32</xref>) (Western Australia)
                                    </td><td rowspan="1" colspan="1"><italic><tp:taxon-name>Manestella incompleta</tp:taxon-name></italic> sp. n.
                                    </td></tr><tr><td rowspan="1" colspan="1">13(10)</td><td rowspan="1" colspan="1"> Gonocoxites with dark medially directed sclerotized process immediately ventral of ventral lobe (<italic>cf</italic>. <xref ref-type="fig" rid="F6">Fig. 6H</xref>) (<xref ref-type="fig" rid="F25">Fig. 25</xref>) (Queensland)
                                    </td><td rowspan="1" colspan="1"><italic><tp:taxon-name>Manestella cooloola</tp:taxon-name></italic> sp. n.
                                    </td></tr><tr><td rowspan="1" colspan="1">–</td><td rowspan="1" colspan="1">Gonocoxites without dark sclerotized process ventral of ventral lobe (<xref ref-type="fig" rid="F11">Figs 11</xref>, <xref ref-type="fig" rid="F55">55</xref>)
                                    </td><td rowspan="1" colspan="1">14</td></tr><tr><td rowspan="1" colspan="1">14(13)</td><td rowspan="1" colspan="1">Male wing mostly white translucent (<xref ref-type="fig" rid="F7">Figs 7</xref>, <xref ref-type="fig" rid="F8">8</xref>); frons relatively flat, not protruding (<xref ref-type="fig" rid="F8">Fig. 8</xref>) (southern Australia)
                                    </td><td rowspan="1" colspan="1"><italic><tp:taxon-name>Manestella caesia</tp:taxon-name></italic> sp. n.
                                    </td></tr><tr><td rowspan="1" colspan="1">–</td><td rowspan="1" colspan="1">Male wing more extensively marked (<xref ref-type="fig" rid="F51">Figs 51</xref>, <xref ref-type="fig" rid="F52">52</xref>); frons protruding anteriorly (eastern Australia)
                                    </td><td rowspan="1" colspan="1"><italic><tp:taxon-name>Manestella tristriata</tp:taxon-name></italic> (Mann, 1933)
                                    </td></tr></tbody></table></table-wrap></tp:treatment-sec><tp:treatment-sec><!--Section generated to contain objects referenced in tp:taxon-treatment.--><fig id="F13" position="float" orientation="portrait"><label>Figure 13. </label><caption><p><italic><tp:taxon-name>Manestella campestris</tp:taxon-name></italic> sp. n., male, oblique view. Body length = 3.5 mm.</p></caption><graphic xmlns:xlink="http://www.w3.org/1999/xlink" xlink:href="ZooKeys-240-001-g013.jpg" position="float" orientation="portrait" xlink:type="simple"/></fig><fig id="F26" position="float" orientation="portrait"><label>Figure 26. </label><caption><p><italic><tp:taxon-name>Manestella fumosa</tp:taxon-name></italic> sp. n., male, lateral view. Body length = 3.0 mm.</p></caption><graphic xmlns:xlink="http://www.w3.org/1999/xlink" xlink:href="ZooKeys-240-001-g026.jpg" position="float" orientation="portrait" xlink:type="simple"/></fig><fig id="F35" position="float" orientation="portrait"><label>Figure 35. </label><caption><p><italic><tp:taxon-name>Manestella nubis</tp:taxon-name></italic> sp. n., male, lateral view. Body length = 3.5 mm.</p></caption><graphic xmlns:xlink="http://www.w3.org/1999/xlink" xlink:href="ZooKeys-240-001-g035.jpg" position="float" orientation="portrait" xlink:type="simple"/></fig><fig id="F39" position="float" orientation="portrait"><label>Figure 39. </label><caption><p><italic><tp:taxon-name>Manestella obscura</tp:taxon-name></italic> sp. n., female, lateral view. Body length = 4.2 mm.</p></caption><graphic xmlns:xlink="http://www.w3.org/1999/xlink" xlink:href="ZooKeys-240-001-g039.jpg" position="float" orientation="portrait" xlink:type="simple"/></fig><fig id="F56" position="float" orientation="portrait"><label>Figure 56. </label><caption><p><italic><tp:taxon-name>Manestella umbrapennis</tp:taxon-name></italic> sp. n., male, lateral view. Body length = 3.0 mm.</p></caption><graphic xmlns:xlink="http://www.w3.org/1999/xlink" xlink:href="ZooKeys-240-001-g056.jpg" position="float" orientation="portrait" xlink:type="simple"/></fig><fig id="F59" position="float" orientation="portrait"><label>Figure 59. </label><caption><p><italic><tp:taxon-name>Manestella vasta</tp:taxon-name></italic> sp. n., male, oblique view. Body length = 3.0 mm.</p></caption><graphic xmlns:xlink="http://www.w3.org/1999/xlink" xlink:href="ZooKeys-240-001-g059.jpg" position="float" orientation="portrait" xlink:type="simple"/></fig><fig id="F65" position="float" orientation="portrait"><label>Figure 65. </label><caption><p><italic><tp:taxon-name>Manestella vespera</tp:taxon-name></italic> sp. n., female, oblique view. Body length = 4.0 mm.</p></caption><graphic xmlns:xlink="http://www.w3.org/1999/xlink" xlink:href="ZooKeys-240-001-g065.jpg" position="float" orientation="portrait" xlink:type="simple"/></fig><fig id="F20" position="float" orientation="portrait"><label>Figure 20. </label><caption><p><italic><tp:taxon-name>Manestella canities</tp:taxon-name></italic> sp. n., female, lateral view. Body length = 4.2 mm.</p></caption><graphic xmlns:xlink="http://www.w3.org/1999/xlink" xlink:href="ZooKeys-240-001-g020.jpg" position="float" orientation="portrait" xlink:type="simple"/></fig><fig id="F21" position="float" orientation="portrait"><label>Figure 21. </label><caption><p><italic><tp:taxon-name>Manestella canities</tp:taxon-name></italic> sp. n., female, oblique view. Body length = 4.2 mm.</p></caption><graphic xmlns:xlink="http://www.w3.org/1999/xlink" xlink:href="ZooKeys-240-001-g021.jpg" position="float" orientation="portrait" xlink:type="simple"/></fig><fig id="F22" position="float" orientation="portrait"><label>Figure 22. </label><caption><p><italic><tp:taxon-name>Manestella cooloola</tp:taxon-name></italic> sp. n., male, lateral view. Body length = 2.8 mm.</p></caption><graphic xmlns:xlink="http://www.w3.org/1999/xlink" xlink:href="ZooKeys-240-001-g022.jpg" position="float" orientation="portrait" xlink:type="simple"/></fig><fig id="F23" position="float" orientation="portrait"><label>Figure 23. </label><caption><p><italic><tp:taxon-name>Manestella cooloola</tp:taxon-name></italic> sp. n., male, oblique view. Body length = 2.8 mm.</p></caption><graphic xmlns:xlink="http://www.w3.org/1999/xlink" xlink:href="ZooKeys-240-001-g023.jpg" position="float" orientation="portrait" xlink:type="simple"/></fig><fig id="F24" position="float" orientation="portrait"><label>Figure 24. </label><caption><p><italic><tp:taxon-name>Manestella cooloola</tp:taxon-name></italic> sp. n., female, oblique view. Body length = 4.2 mm.</p></caption><graphic xmlns:xlink="http://www.w3.org/1999/xlink" xlink:href="ZooKeys-240-001-g024.jpg" position="float" orientation="portrait" xlink:type="simple"/></fig><fig id="F31" position="float" orientation="portrait"><label>Figure 31. </label><caption><p><italic><tp:taxon-name>Manestella incompleta</tp:taxon-name></italic> sp. n., male, oblique view. Body length = 3.8 mm.</p></caption><graphic xmlns:xlink="http://www.w3.org/1999/xlink" xlink:href="ZooKeys-240-001-g031.jpg" position="float" orientation="portrait" xlink:type="simple"/></fig><fig id="F43" position="float" orientation="portrait"><label>Figure 43. </label><caption><p><italic><tp:taxon-name>Manestella ocellaris</tp:taxon-name></italic> sp. n., male, oblique view. Body length = 3.3 mm.</p></caption><graphic xmlns:xlink="http://www.w3.org/1999/xlink" xlink:href="ZooKeys-240-001-g043.jpg" position="float" orientation="portrait" xlink:type="simple"/></fig><fig id="F46" position="float" orientation="portrait"><label>Figure 46. </label><caption><p><italic><tp:taxon-name>Manestella persona</tp:taxon-name></italic> sp. n., male, lateral view. Body length = 4.0 mm.</p></caption><graphic xmlns:xlink="http://www.w3.org/1999/xlink" xlink:href="ZooKeys-240-001-g046.jpg" position="float" orientation="portrait" xlink:type="simple"/></fig><fig id="F47" position="float" orientation="portrait"><label>Figure 47. </label><caption><p><italic><tp:taxon-name>Manestella persona</tp:taxon-name></italic> sp. n., male, oblique view. Body length = 4.0 mm.</p></caption><graphic xmlns:xlink="http://www.w3.org/1999/xlink" xlink:href="ZooKeys-240-001-g047.jpg" position="float" orientation="portrait" xlink:type="simple"/></fig><fig id="F54" position="float" orientation="portrait"><label>Figure 54. </label><caption><p><italic><tp:taxon-name>Manestella tristriata</tp:taxon-name></italic> (Mann), female, oblique view. Body length = 4.5 mm.</p></caption><graphic xmlns:xlink="http://www.w3.org/1999/xlink" xlink:href="ZooKeys-240-001-g054.jpg" position="float" orientation="portrait" xlink:type="simple"/></fig><fig id="F7" position="float" orientation="portrait"><label>Figure 7. </label><caption><p><italic><tp:taxon-name>Manestella caesia</tp:taxon-name></italic> sp. n., male, lateral view. Body length = 3.5 mm.</p></caption><graphic xmlns:xlink="http://www.w3.org/1999/xlink" xlink:href="ZooKeys-240-001-g007.jpg" position="float" orientation="portrait" xlink:type="simple"/></fig><fig id="F9" position="float" orientation="portrait"><label>Figure 9. </label><caption><p><italic><tp:taxon-name>Manestella caesia</tp:taxon-name></italic> sp. n., female, lateral view. Body length = 4.0 mm.</p></caption><graphic xmlns:xlink="http://www.w3.org/1999/xlink" xlink:href="ZooKeys-240-001-g009.jpg" position="float" orientation="portrait" xlink:type="simple"/></fig><fig id="F10" position="float" orientation="portrait"><label>Figure 10. </label><caption><p><italic><tp:taxon-name>Manestella caesia</tp:taxon-name></italic> sp. n., female, oblique view. Body length = 4.0 mm.</p></caption><graphic xmlns:xlink="http://www.w3.org/1999/xlink" xlink:href="ZooKeys-240-001-g010.jpg" position="float" orientation="portrait" xlink:type="simple"/></fig><fig id="F48" position="float" orientation="portrait"><label>Figure 48. </label><caption><p><italic><tp:taxon-name>Manestella poecilothorax</tp:taxon-name></italic> sp. n., male, lateral view. Body length = 3.5 mm.</p></caption><graphic xmlns:xlink="http://www.w3.org/1999/xlink" xlink:href="ZooKeys-240-001-g048.jpg" position="float" orientation="portrait" xlink:type="simple"/></fig><fig id="F38" position="float" orientation="portrait"><label>Figure 38. </label><caption><p><italic><tp:taxon-name>Manestella obscura</tp:taxon-name></italic> sp. n., male, oblique view. Body length = 3.4 mm.</p></caption><graphic xmlns:xlink="http://www.w3.org/1999/xlink" xlink:href="ZooKeys-240-001-g038.jpg" position="float" orientation="portrait" xlink:type="simple"/></fig><fig id="F57" position="float" orientation="portrait"><label>Figure 57. </label><caption><p><italic><tp:taxon-name>Manestella umbrapennis</tp:taxon-name></italic> sp. n., male, oblique view. Body length = 3.0 mm.</p></caption><graphic xmlns:xlink="http://www.w3.org/1999/xlink" xlink:href="ZooKeys-240-001-g057.jpg" position="float" orientation="portrait" xlink:type="simple"/></fig><fig id="F58" position="float" orientation="portrait"><label>Figure 58.</label><caption><p><italic><tp:taxon-name>Manestella umbrapennis</tp:taxon-name></italic> sp. n., male genitalia <bold>A</bold> gonocoxites, ventral view <bold>B</bold> aedeagus lateral view. Scale line = 0.2 mm.</p></caption><graphic xmlns:xlink="http://www.w3.org/1999/xlink" xlink:href="ZooKeys-240-001-g058.jpg" position="float" orientation="portrait" xlink:type="simple"/></fig><fig id="F62" position="float" orientation="portrait"><label>Figure 62. </label><caption><p><italic><tp:taxon-name>Manestella vespera</tp:taxon-name></italic> sp. n., male, oblique view. Body length = 3.4 mm.</p></caption><graphic xmlns:xlink="http://www.w3.org/1999/xlink" xlink:href="ZooKeys-240-001-g062.jpg" position="float" orientation="portrait" xlink:type="simple"/></fig><fig id="F67" position="float" orientation="portrait"><label>Figure 67.</label><caption><p><italic><tp:taxon-name>Manestella vespera</tp:taxon-name></italic> sp. n., male genitalia <bold>A</bold> gonocoxites with aedeagus <italic>in situ</italic>, ventral view <bold>B</bold> epandrium. Scale line = 0.2 mm.</p></caption><graphic xmlns:xlink="http://www.w3.org/1999/xlink" xlink:href="ZooKeys-240-001-g067.jpg" position="float" orientation="portrait" xlink:type="simple"/></fig><fig id="F12" position="float" orientation="portrait"><label>Figure 12. </label><caption><p><italic><tp:taxon-name>Manestella campestris</tp:taxon-name></italic> sp. n., male, lateral view. Body length = 3.5 mm.</p></caption><graphic xmlns:xlink="http://www.w3.org/1999/xlink" xlink:href="ZooKeys-240-001-g012.jpg" position="float" orientation="portrait" xlink:type="simple"/></fig><fig id="F27" position="float" orientation="portrait"><label>Figure 27. </label><caption><p><italic><tp:taxon-name>Manestella fumosa</tp:taxon-name></italic> sp. n., male, oblique view. Body length = 3.0 mm.</p></caption><graphic xmlns:xlink="http://www.w3.org/1999/xlink" xlink:href="ZooKeys-240-001-g027.jpg" position="float" orientation="portrait" xlink:type="simple"/></fig><fig id="F41" position="float" orientation="portrait"><label>Figure 41.</label><caption><p><italic><tp:taxon-name>Manestella obscura</tp:taxon-name></italic> sp. n., male genitalia <bold>A</bold> gonocoxites with aedeagus <italic>in situ</italic>, ventral view <bold>B</bold> epandrium. Scale line = 0.2 mm.</p></caption><graphic xmlns:xlink="http://www.w3.org/1999/xlink" xlink:href="ZooKeys-240-001-g041.jpg" position="float" orientation="portrait" xlink:type="simple"/></fig><fig id="F29" position="float" orientation="portrait"><label>Figure 29.</label><caption><p><italic><tp:taxon-name>Manestella fumosa</tp:taxon-name></italic> sp. n., male genitalia <bold>A</bold> epandrium <bold>B</bold> gonocoxites with aedeagus <italic>in situ</italic>, ventral view. Scale line = 0.2 mm.</p></caption><graphic xmlns:xlink="http://www.w3.org/1999/xlink" xlink:href="ZooKeys-240-001-g029.jpg" position="float" orientation="portrait" xlink:type="simple"/></fig><fig id="F60" position="float" orientation="portrait"><label>Figure 60.</label><caption><p><italic><tp:taxon-name>Manestella vasta</tp:taxon-name></italic> sp. n., male genitalia <bold>A</bold> epandrium <bold>B</bold> gonocoxites, ventral view <bold>C</bold> aedeagus, lateral view. Scale line = 0.2 mm.</p></caption><graphic xmlns:xlink="http://www.w3.org/1999/xlink" xlink:href="ZooKeys-240-001-g060.jpg" position="float" orientation="portrait" xlink:type="simple"/></fig><fig id="F36" position="float" orientation="portrait"><label>Figure 36. </label><caption><p><italic><tp:taxon-name>Manestella nubis</tp:taxon-name></italic> sp. n., male, dorsal view. Body length = 3.5 mm.</p></caption><graphic xmlns:xlink="http://www.w3.org/1999/xlink" xlink:href="ZooKeys-240-001-g036.jpg" position="float" orientation="portrait" xlink:type="simple"/></fig><fig id="F6" position="float" orientation="portrait"><label>Figure 6.</label><caption><p><italic><tp:taxon-name>Manestella</tp:taxon-name></italic> spp., male genitalia. <italic><tp:taxon-name>Manestella canities</tp:taxon-name></italic> sp. n.: <bold>A</bold> epandrium, dorsal <bold>B</bold> gonocoxites, lateral <bold>C</bold> gonocoxites, ventral <bold>D</bold> aedeagus, dorsal <bold>E</bold> aedeagus, lateral. <italic><tp:taxon-name>Manestella fumosa</tp:taxon-name></italic> sp. n.: <bold>F</bold> epandrium, dorsal <bold>G</bold> gonocoxites, lateral <bold>H</bold> gonocoxites, ventral <bold>I</bold> aedeagus, dorsal <bold>J</bold> aedeagus, lateral. Abbreviations: <bold><italic>d</italic></bold> distiphallus; <bold><italic>da</italic></bold> dorsal apodeme of parameral sheath; <bold><italic>ea</italic></bold> ejaculatory apodeme; <bold><italic>ga</italic></bold> gonocoxal apodeme; <bold><italic>ogp</italic></bold> outer gonocoxal process; <bold><italic>gs</italic></bold> gonostylus; <bold><italic>h</italic></bold> hypandrium; <bold><italic>igp</italic></bold> inner gonocoxal process; <bold><italic>lea</italic></bold> lateral ejaculatory apodeme; <bold><italic>va</italic></bold> ventral apodeme of parameral sheath; <bold><italic>vl</italic></bold> ventral lobe. Scale line = 0.2 mm.</p></caption><graphic xmlns:xlink="http://www.w3.org/1999/xlink" xlink:href="ZooKeys-240-001-g006.jpg" position="float" orientation="portrait" xlink:type="simple"/></fig><fig id="F1" position="float" orientation="portrait"><label>Figure 1.</label><caption><p><italic><tp:taxon-name>Manestella poecilothorax</tp:taxon-name></italic> sp. n., male, Western Australia, Golden Bay dunes. Body length = 3.0 mm. Photograph credit: Shaun L. Winterton.</p></caption><graphic xmlns:xlink="http://www.w3.org/1999/xlink" xlink:href="ZooKeys-240-001-g001.jpg" position="float" orientation="portrait" xlink:type="simple"/></fig><fig id="F2" position="float" orientation="portrait"><label>Figure 2.</label><caption><p><italic><tp:taxon-name>Manestella poecilothorax</tp:taxon-name></italic> sp. n., female, Western Australia, Golden Bay dunes. Body length = 4.0 mm. Photograph credit: Shaun L. Winterton.</p></caption><graphic xmlns:xlink="http://www.w3.org/1999/xlink" xlink:href="ZooKeys-240-001-g002.jpg" position="float" orientation="portrait" xlink:type="simple"/></fig><fig id="F49" position="float" orientation="portrait"><label>Figure 49. </label><caption><p><italic><tp:taxon-name>Manestella poecilothorax</tp:taxon-name></italic> sp. n., female, lateral view. Body length = 4.5 mm.</p></caption><graphic xmlns:xlink="http://www.w3.org/1999/xlink" xlink:href="ZooKeys-240-001-g049.jpg" position="float" orientation="portrait" xlink:type="simple"/></fig><fig id="F50" position="float" orientation="portrait"><label>Figure 50.</label><caption><p><italic><tp:taxon-name>Manestella poecilothorax</tp:taxon-name></italic> sp. n., male genitalia <bold>A</bold> epandrium <bold>B</bold> gonocoxites with aedeagus <italic>in situ</italic>, ventral view. Scale line = 0.2 mm.</p></caption><graphic xmlns:xlink="http://www.w3.org/1999/xlink" xlink:href="ZooKeys-240-001-g050.jpg" position="float" orientation="portrait" xlink:type="simple"/></fig><fig id="F3" position="float" orientation="portrait"><label>Figure 3.</label><caption><p><italic><tp:taxon-name>Manestella persona</tp:taxon-name></italic> sp. n., male, Western Australia, Golden Bay dunes. Body length = 3.0 mm. Photograph credit: Shaun L. Winterton.</p></caption><graphic xmlns:xlink="http://www.w3.org/1999/xlink" xlink:href="ZooKeys-240-001-g003.jpg" position="float" orientation="portrait" xlink:type="simple"/></fig><fig id="F17" position="float" orientation="portrait"><label>Figure 17. </label><caption><p><italic><tp:taxon-name>Manestella canities</tp:taxon-name></italic> sp. n., male, lateral view. Body length = 3.5 mm.</p></caption><graphic xmlns:xlink="http://www.w3.org/1999/xlink" xlink:href="ZooKeys-240-001-g017.jpg" position="float" orientation="portrait" xlink:type="simple"/></fig><fig id="F42" position="float" orientation="portrait"><label>Figure 42. </label><caption><p><italic><tp:taxon-name>Manestella ocellaris</tp:taxon-name></italic> sp. n., male, lateral view. Body length = 3.3 mm.</p></caption><graphic xmlns:xlink="http://www.w3.org/1999/xlink" xlink:href="ZooKeys-240-001-g042.jpg" position="float" orientation="portrait" xlink:type="simple"/></fig><fig id="F18" position="float" orientation="portrait"><label>Figure 18. </label><caption><p><italic><tp:taxon-name>Manestella canities</tp:taxon-name></italic> sp. n., male, oblique view. Body length = 3.5 mm.</p></caption><graphic xmlns:xlink="http://www.w3.org/1999/xlink" xlink:href="ZooKeys-240-001-g018.jpg" position="float" orientation="portrait" xlink:type="simple"/></fig><fig id="F19" position="float" orientation="portrait"><label>Figure 19. </label><caption><p><italic><tp:taxon-name>Manestella canities</tp:taxon-name></italic> sp. n., male, oblique view. Body length = 3.5 mm.</p></caption><graphic xmlns:xlink="http://www.w3.org/1999/xlink" xlink:href="ZooKeys-240-001-g019.jpg" position="float" orientation="portrait" xlink:type="simple"/></fig><fig id="F30" position="float" orientation="portrait"><label>Figure 30. </label><caption><p><italic><tp:taxon-name>Manestella incompleta</tp:taxon-name></italic> sp. n., male, lateral view. Body length = 3.8 mm.</p></caption><graphic xmlns:xlink="http://www.w3.org/1999/xlink" xlink:href="ZooKeys-240-001-g030.jpg" position="float" orientation="portrait" xlink:type="simple"/></fig><fig id="F32" position="float" orientation="portrait"><label>Figure 32. </label><caption><p><italic><tp:taxon-name>Manestella incompleta</tp:taxon-name></italic> sp. n., female, lateral view. Body length = 4.3 mm.</p></caption><graphic xmlns:xlink="http://www.w3.org/1999/xlink" xlink:href="ZooKeys-240-001-g032.jpg" position="float" orientation="portrait" xlink:type="simple"/></fig><fig id="F25" position="float" orientation="portrait"><label>Figure 25.</label><caption><p><italic><tp:taxon-name>Manestella cooloola</tp:taxon-name></italic> sp. n., male genitalia <bold>A</bold> epandrium <bold>B</bold> gonocoxites, ventral view <bold>C</bold> aedeagus, lateral view. Scale line = 0.2 mm.</p></caption><graphic xmlns:xlink="http://www.w3.org/1999/xlink" xlink:href="ZooKeys-240-001-g025.jpg" position="float" orientation="portrait" xlink:type="simple"/></fig><fig id="F11" position="float" orientation="portrait"><label>Figure 11.</label><caption><p><italic><tp:taxon-name>Manestella caesia</tp:taxon-name></italic> sp. n., male genitalia <bold>A</bold> gonocoxites with aedeagus <italic>in situ</italic>, ventral view <bold>B</bold> epandrium. Scale line = 0.2 mm.</p></caption><graphic xmlns:xlink="http://www.w3.org/1999/xlink" xlink:href="ZooKeys-240-001-g011.jpg" position="float" orientation="portrait" xlink:type="simple"/></fig><fig id="F55" position="float" orientation="portrait"><label>Figure 55.</label><caption><p><italic><tp:taxon-name>Manestella tristriata</tp:taxon-name></italic> (Mann), male genitalia <bold>A</bold> gonocoxites with aedeagus <italic>in situ</italic>, ventral view <bold>B</bold> epandrium. Scale line = 0.2 mm.</p></caption><graphic xmlns:xlink="http://www.w3.org/1999/xlink" xlink:href="ZooKeys-240-001-g055.jpg" position="float" orientation="portrait" xlink:type="simple"/></fig><fig id="F8" position="float" orientation="portrait"><label>Figure 8. </label><caption><p><italic><tp:taxon-name>Manestella caesia</tp:taxon-name></italic> sp. n., male, oblique view. Body length = 3.5 mm.</p></caption><graphic xmlns:xlink="http://www.w3.org/1999/xlink" xlink:href="ZooKeys-240-001-g008.jpg" position="float" orientation="portrait" xlink:type="simple"/></fig><fig id="F51" position="float" orientation="portrait"><label>Figure 51. </label><caption><p><italic><tp:taxon-name>Manestella tristriata</tp:taxon-name></italic> (Mann), male, lateral view. Body length = 3.5 mm.</p></caption><graphic xmlns:xlink="http://www.w3.org/1999/xlink" xlink:href="ZooKeys-240-001-g051.jpg" position="float" orientation="portrait" xlink:type="simple"/></fig><fig id="F52" position="float" orientation="portrait"><label>Figure 52. </label><caption><p><italic><tp:taxon-name>Manestella tristriata</tp:taxon-name></italic> (Mann), holotype male, lateral view. Body length = 3.3 mm.</p></caption><graphic xmlns:xlink="http://www.w3.org/1999/xlink" xlink:href="ZooKeys-240-001-g052.jpg" position="float" orientation="portrait" xlink:type="simple"/></fig></tp:treatment-sec><ref-list><ref id="B12"><mixed-citation xmlns:xlink="http://www.w3.org/1999/xlink" xlink:type="simple"><person-group><name name-style="western"><surname>Winterton</surname><given-names>SL</given-names></name></person-group> (<year>2011</year>)<article-title> New stiletto flies in the genera <italic>Acupalpa</italic> Kröber and <italic>Pipinnipons</italic> Winterton (Diptera: Therevidae: Agapophytinae) described using cybertaxonomic tools.</article-title><source>Zookeys </source><volume>95</volume>: <fpage>29</fpage>-<lpage>78</lpage>. doi: <ext-link ext-link-type="uri" xlink:href="http://dx.doi.org/10.3897/zookeys.95.1461" xlink:type="simple">10.3897/zookeys.95.1461</ext-link></mixed-citation></ref></ref-list></tp:taxon-treatment>
