# Supplementary material for: New Australian stiletto flies: revision of Manestella Metz and description of Medomega gen. n. (Diptera, Therevidae, Agapophytinae)
Source: Zookeys. 2012 Nov 9;(240):1–119. doi: 10.3897/zookeys.240.2967 (PMC3503524; doi:10.3897/zookeys.240.2967)
Supplement: XML Treatment for Manestella caesia [file zookeys.240.2967-treatment2.xml]

<!DOCTYPE tp:taxon-treatment
  PUBLIC "-//TaxonX//DTD Taxonomic Treatment Publishing DTD v0 20100105//EN" "tax-treatment-NSO.dtd">
<tp:taxon-treatment xmlns:tp="http://www.plazi.org/taxpub"><tp:treatment-meta><mixed-citation publication-type="journal"><person-group><name><surname>Winterton</surname><given-names>Shaun L.</given-names></name><name><surname>Lambkin</surname><given-names>Christine L.</given-names></name></person-group><article-title>New Australian stiletto flies: revision of 
                    <italic>Manestella</italic> Metz and description of 
                    <italic>Medomega</italic> gen. n. (Diptera, Therevidae, Agapophytinae)
                </article-title><source>Zookeys</source><day>9</day><month>11</month><year>2012</year><volume>2012</volume><issue>240</issue><fpage>1</fpage><lpage>119</lpage><pub-id pub-id-type="doi">10.3897/zookeys.240.2967</pub-id></mixed-citation></tp:treatment-meta><tp:nomenclature><tp:taxon-name>
                        <tp:taxon-name-part taxon-name-part-type="genus">Manestella</tp:taxon-name-part>
                        <tp:taxon-name-part taxon-name-part-type="species">caesia</tp:taxon-name-part>
                    <object-id xmlns:xlink="http://www.w3.org/1999/xlink" xlink:type="simple">urn:lsid:zoobank.org:act:FF995D63-CD6E-4591-BD44-6E989E2DAFAB</object-id>
								<object-id xmlns:xlink="http://www.w3.org/1999/xlink" xlink:type="simple">http://species-id.net/wiki/Manestella_caesia</object-id>
								</tp:taxon-name><tp:taxon-status xmlns:xlink="http://www.w3.org/1999/xlink" xlink:type="simple">sp. n.</tp:taxon-status><xref ref-type="fig" rid="F5">Figs 5A</xref><xref ref-type="fig" rid="F7">7</xref><xref ref-type="fig" rid="F8">8</xref><xref ref-type="fig" rid="F9">9</xref><xref ref-type="fig" rid="F10">10</xref><xref ref-type="fig" rid="F11">11</xref></tp:nomenclature><tp:treatment-sec sec-type="Type material"><title>Type material.</title><p><bold>Holotype</bold> male, AUSTRALIA: <bold>Western Australia:</bold> 27.4 km N Payne’s Find, [-29.25, 117.667], 400m, 3.x.1962, E. S. Ross, D. Q. Cavagnaro (MEI_025419, CAS).
                    </p><p><bold>Paratypes</bold>. AUSTRALIA: <bold>Western Australia</bold>: male, Badgingarra National Park, 40 km E Cervantes, [-30.5, 115.067], 30.x.1987, M. E. Irwin, E. I. Schlinger (MEI_088349, CAS); male, 2 females, Lesueur NP: Cockleshell Gully: 20 Sep-9 Nov<!--PageBreak--> 2003 C Lambkin N Starick J Recsei Eucalyptus woodland: Malaise 59 m: ANIC Bulk Sample 2175 <named-content xmlns:xlink="http://www.w3.org/1999/xlink" content-type="dwc:verbatimCoordinates" xlink:type="simple">30°08'47"S, 115°06'27"E</named-content> (GPS) (ANIC_29:018313, 018314, 018315, ANIC); 4 males, 15 km N Wanneroo, [<named-content xmlns:xlink="http://www.w3.org/1999/xlink" content-type="dwc:verbatimCoordinates" xlink:type="simple">-31.75, 115.833</named-content>], 24.x.1987, M. E. Irwin; sand hill with low heath (MEI_022886, 022887, 022889, 022890, WAM). <bold>South Australia:</bold> male, 18 km SSW Pinnaroo, [<named-content xmlns:xlink="http://www.w3.org/1999/xlink" content-type="dwc:verbatimCoordinates" xlink:type="simple">-35.417, 140.817</named-content>], 20–24.x.1983, ex. ethanol, I. D. Naumann, J. C. Cardale (MEI_022888, ANIC).
                    </p></tp:treatment-sec><tp:treatment-sec sec-type="Other material examined"><title>Other material examined.</title><p>AUSTRALIA: <bold>Western Australia:</bold> 3 males, 2 females, Lesueur NP: Cockleshell Gully: 20 Sep-9 Nov 2003 C. Lambkin, N. Starick, J. Recsei, Eucalyptus woodland: Malaise 59 m: ANIC Bulk Sample 2175, <named-content xmlns:xlink="http://www.w3.org/1999/xlink" content-type="dwc:verbatimCoordinates" xlink:type="simple">30°08'47"S, 115°06'27"E</named-content> (GPS) (ANIC_29: 018316, 018317, 018318, 018319, 018326, ANIC); <bold>Victoria</bold>: male, 5 females, Wyperfeld National Park, Murrayville Track, 45.2 km SSE Murrayville, 14–20.xi.2002, C. Lambkin, D. Yeates, N. Starick, J. Recsei, <named-content xmlns:xlink="http://www.w3.org/1999/xlink" content-type="dwc:verbatimCoordinates" xlink:type="simple">35°39'26"S, 141°19'30"E</named-content> [<named-content xmlns:xlink="http://www.w3.org/1999/xlink" content-type="dwc:verbatimCoordinates" xlink:type="simple">-35.657, 141.325</named-content>] (ANIC_29:009093, 009094, 009095, 009096, 009100, 009104, ANIC).
                    </p></tp:treatment-sec><tp:treatment-sec sec-type="Diagnosis"><title>Diagnosis.</title><p>Frontal setae smaller than setae on scape (in both sexes); male postocular setae in single row with irregular setae dorsomedially; male wing mostly white translucent, with brown infuscate markings apically on cells bm, br and d, female wing darker with markings along most wing veins; femora brown, yellow apically; male abdomen with velutum; triangular ventromedial process on gonocoxites absent.</p></tp:treatment-sec><tp:treatment-sec sec-type="Description"><title>Description.</title><p>Body length= 3.5–4.0 mm (male), 3.5–4.5 mm (female). <italic>Head</italic>. Frontal pubescence silver-grey with dark brown markings, profile flat, lower frontal markings as narrow brown stripe (male), or brown quadrangle dorsally, brown band above antennae (female); frontal setae dark; male frontal vestiture with patch of short setae above antenna, shorter than setae on scape, female frontal vestiture with short to moderate length setae; male frons width at narrowest point narrower than anterior ocellus but eyes not contiguous; male postocular setae black, as a single row, additional setae irregularly arranged medially, female with two regular rows; occiput pubescence grey, narrow triangular marking medially (female); genal setae white, elongate, dense and curved anteriorly; antennal scape shorter than flagellum, vestiture as numerous large dark setae (admixed with shorter setae); flagellum brown. <italic>Thorax</italic>. Scutum pubescence grey with brown markings, vestiture as scattered short dark setae, longer and paler posteriorly in male; scutal markings as two dark medial stripes anteriorly, joining posteriorly, stripes broken to tessellate laterally; scutal macrosetae dark; pleuron with silver-grey pubescence; katatergite setae uniformly pale; coxae dark, overlain with silver-grey pubescence; coxal setae mostly pale; femora dark grey-brown, apices yellow, vestiture as extensive long pale setae (male) or short dark setae, admixed with longer pale setae (female); tibiae yellow, dark grey-brown apically; tarsi dark brown, basal portions of tarsomeres 1–2 yellow; wing white translucent, infuscate along wing veins and apically in cells cu-p, bm and discal (darker in female); venation dark, yellowish basally; scutal chaetotaxy (pairs): notopleural (np) macrosetae 3, supra alar (sa) macrosetae 1, post alar (pa) macrosetae 1, dorsocentral (dc) macrosetae 5–6, scutellar (sc) macrosetae 1. <italic>Abdomen</italic>. Male abdomen base colour brown-black, obscured by extensive velutum, with silver velutum on tergites 2–7, vestiture mostly elongate pale <!--PageBreak-->setae, denser laterally; terminalia brown; female abdominal markings with tergites dark brown dorsally (grey pubescence laterally), intersegmental membrane distinctly pale, well defined. <italic>Male genitalia</italic>. Gonocoxite without triangular ventromedial process, velutum extensive, longer posteromedially; outer gonocoxal process relatively elongate, narrowed distally; setae on gonocoxites pale; genitalia dark with grey pubescence, outer gonocoxal process and inner gonocoxal process pale distally.
                    </p></tp:treatment-sec><tp:treatment-sec sec-type="Comments"><title>Comments.</title><p><italic><tp:taxon-name>Manestella caesia</tp:taxon-name></italic> sp. n. has a relatively broad distribution throughout the southern mainland states. This species is differentiated form all other <italic><tp:taxon-name>Manestella</tp:taxon-name></italic> by the relatively flat frons with only a few short dark setae, single row of postocular setae and velutinous pubescence on the abdomen in the male.
                    </p></tp:treatment-sec><tp:treatment-sec sec-type="Etymology"><title>Etymology.</title><p>The specific epithet is derived from the Latin <italic>caesius</italic>, bluish-grey; referring to the overall glaucous pubescent body colour.
                    </p></tp:treatment-sec><tp:treatment-sec><!--Section generated to contain objects referenced in tp:taxon-treatment.--><fig id="F5" position="float" orientation="portrait"><label>Figure 5.</label><caption><p><italic><tp:taxon-name>Manestella</tp:taxon-name></italic> spp.: <bold>A</bold> <italic><tp:taxon-name>Manestella caesia</tp:taxon-name></italic> sp. n., wing <bold>B</bold> <italic><tp:taxon-name>Manestella cooloola</tp:taxon-name></italic> sp. n., wing. Scale line = 0.2 mm.</p></caption><graphic xmlns:xlink="http://www.w3.org/1999/xlink" xlink:href="ZooKeys-240-001-g005.jpg" position="float" orientation="portrait" xlink:type="simple"/></fig><fig id="F7" position="float" orientation="portrait"><label>Figure 7. </label><caption><p><italic><tp:taxon-name>Manestella caesia</tp:taxon-name></italic> sp. n., male, lateral view. Body length = 3.5 mm.</p></caption><graphic xmlns:xlink="http://www.w3.org/1999/xlink" xlink:href="ZooKeys-240-001-g007.jpg" position="float" orientation="portrait" xlink:type="simple"/></fig><fig id="F8" position="float" orientation="portrait"><label>Figure 8. </label><caption><p><italic><tp:taxon-name>Manestella caesia</tp:taxon-name></italic> sp. n., male, oblique view. Body length = 3.5 mm.</p></caption><graphic xmlns:xlink="http://www.w3.org/1999/xlink" xlink:href="ZooKeys-240-001-g008.jpg" position="float" orientation="portrait" xlink:type="simple"/></fig><fig id="F9" position="float" orientation="portrait"><label>Figure 9. </label><caption><p><italic><tp:taxon-name>Manestella caesia</tp:taxon-name></italic> sp. n., female, lateral view. Body length = 4.0 mm.</p></caption><graphic xmlns:xlink="http://www.w3.org/1999/xlink" xlink:href="ZooKeys-240-001-g009.jpg" position="float" orientation="portrait" xlink:type="simple"/></fig><fig id="F10" position="float" orientation="portrait"><label>Figure 10. </label><caption><p><italic><tp:taxon-name>Manestella caesia</tp:taxon-name></italic> sp. n., female, oblique view. Body length = 4.0 mm.</p></caption><graphic xmlns:xlink="http://www.w3.org/1999/xlink" xlink:href="ZooKeys-240-001-g010.jpg" position="float" orientation="portrait" xlink:type="simple"/></fig><fig id="F11" position="float" orientation="portrait"><label>Figure 11.</label><caption><p><italic><tp:taxon-name>Manestella caesia</tp:taxon-name></italic> sp. n., male genitalia <bold>A</bold> gonocoxites with aedeagus <italic>in situ</italic>, ventral view <bold>B</bold> epandrium. Scale line = 0.2 mm.</p></caption><graphic xmlns:xlink="http://www.w3.org/1999/xlink" xlink:href="ZooKeys-240-001-g011.jpg" position="float" orientation="portrait" xlink:type="simple"/></fig></tp:treatment-sec></tp:taxon-treatment>
