# Supplementary material for: New Australian stiletto flies: revision of Manestella Metz and description of Medomega gen. n. (Diptera, Therevidae, Agapophytinae)
Source: Zookeys. 2012 Nov 9;(240):1–119. doi: 10.3897/zookeys.240.2967 (PMC3503524; doi:10.3897/zookeys.240.2967)
Supplement: XML Treatment for Manestella campestris [file zookeys.240.2967-treatment3.xml]

<!DOCTYPE tp:taxon-treatment
  PUBLIC "-//TaxonX//DTD Taxonomic Treatment Publishing DTD v0 20100105//EN" "tax-treatment-NSO.dtd">
<tp:taxon-treatment xmlns:tp="http://www.plazi.org/taxpub"><tp:treatment-meta><mixed-citation publication-type="journal"><person-group><name><surname>Winterton</surname><given-names>Shaun L.</given-names></name><name><surname>Lambkin</surname><given-names>Christine L.</given-names></name></person-group><article-title>New Australian stiletto flies: revision of 
                    <italic>Manestella</italic> Metz and description of 
                    <italic>Medomega</italic> gen. n. (Diptera, Therevidae, Agapophytinae)
                </article-title><source>Zookeys</source><day>9</day><month>11</month><year>2012</year><volume>2012</volume><issue>240</issue><fpage>1</fpage><lpage>119</lpage><pub-id pub-id-type="doi">10.3897/zookeys.240.2967</pub-id></mixed-citation></tp:treatment-meta><tp:nomenclature><tp:taxon-name>
                        <tp:taxon-name-part taxon-name-part-type="genus">Manestella</tp:taxon-name-part>
                        <tp:taxon-name-part taxon-name-part-type="species">campestris</tp:taxon-name-part>
                    <object-id xmlns:xlink="http://www.w3.org/1999/xlink" xlink:type="simple">urn:lsid:zoobank.org:act:D3119A1B-0E0F-4447-B07E-66A12AF875F4</object-id>
								<object-id xmlns:xlink="http://www.w3.org/1999/xlink" xlink:type="simple">http://species-id.net/wiki/Manestella_campestris</object-id>
								</tp:taxon-name><tp:taxon-status xmlns:xlink="http://www.w3.org/1999/xlink" xlink:type="simple">sp. n.</tp:taxon-status><xref ref-type="fig" rid="F12">Figs 12</xref><xref ref-type="fig" rid="F13">13</xref><xref ref-type="fig" rid="F14">14</xref><xref ref-type="fig" rid="F15">15</xref><xref ref-type="fig" rid="F16">16</xref></tp:nomenclature><tp:treatment-sec sec-type="Type material"><title>Type material.</title><p><bold>Holotype</bold> male, AUSTRALIA: <bold>Western Australia:</bold> Warren River, 6 mi. SE Pemberton, 16.i.1971, ex. Malaise trap, G. A. Holloway [<named-content xmlns:xlink="http://www.w3.org/1999/xlink" content-type="dwc:verbatimCoordinates" xlink:type="simple">-34.507, 115.993</named-content>] (AMS).
                    </p><p><bold>Paratypes.</bold> AUSTRALIA: <bold>Western Australia:</bold> 3 males, same data as holotype [<named-content xmlns:xlink="http://www.w3.org/1999/xlink" content-type="dwc:verbatimCoordinates" xlink:type="simple">-34.507, 115.993</named-content>] (AMS); male, 2 females, 24 mi. E Pinjarra 19.i.1971, G. A. Holloway, H. Hughes [<named-content xmlns:xlink="http://www.w3.org/1999/xlink" content-type="dwc:verbatimCoordinates" xlink:type="simple">-32.556, 116.279</named-content>] (CAS).
                    </p></tp:treatment-sec><tp:treatment-sec sec-type="Diagnosis"><title>Diagnosis.</title><p>Frontal setae absent or minute, much smaller than scape setae; frons not protruding; male postocular setae in two rows; male dark yellow to cream laterally on abdominal segments 1–2; wing uniform smoky infuscate; femora brown, male hind femur yellow basally; male abdomen without velutum; gonocoxites without triangular ventromedial processes.</p></tp:treatment-sec><tp:treatment-sec sec-type="Description"><title>Description.</title><p>Body length= 3.5–4.0 mm (male), 4.5–5.0 mm (female). <italic>Head</italic>. Frontal pubescence silver-grey with dark brown markings, profile flat, lower frontal markings brown quadrangle dorsally, brown band above antennae; female frontal vestiture with uniform minute setae, setae dark (absent in male); male frons width at narrowest point narrower than anterior ocellus but not contiguous; male postocular setae as two or more rows immediately laterad of ocellar tubercle, setae black; occipital pubescence grey or tan-brown; genal setae pale; antennal scape shorter than flagellum, numerous large dark setae; flagellum brown or brownish orange, darker distally. <italic>Thorax</italic>. Scutal pubescence grey-tan with brown markings, markings as two dark medial stripes anteriorly, joining posteriorly, lateral stripes broken to tessellate (more extensive in female), vestiture as scattered short dark setae (longer in male); scutal macrosetae dark; pleuron with silver-grey pubescence; katatergite setae uniformly pale; anepisternum with grey-brown marking dorsally; coxae dark, overlain with silver-grey pubescence, setae mostly pale; femora dark brown, apices yellow or dark brown, male<!--PageBreak--> hind femur yellow basally, vestiture uniform short dark setae; tibiae yellow, dark grey-brown apically; tarsi dark yellow with apices brown; distal segments completely brown; winguniform smoky infuscate; scutal chaetotaxy (pairs): np, 3; sa, 1; pa, 1; dc, 5; sc, 1. <italic>Abdomen</italic>. Male without silver velutum on tergites; base colour dark brown, dark yellow to cream laterally on segments 1–2; vestiture mostly elongate pale setae, denser laterally (darker setae posteriorly); terminalia brown; female abdomen mostly dark brown, anterior segments slightly paler; intersegmental membrane distinctly pale coloured, well delineated. <italic>Male genitalia</italic>. Gonocoxite without triangular ventromedial process, gonocoxite glabrous ventrally, velutum absent; outer gonocoxal process relatively elongate, broad distally; distiphallus slightly spiral-shaped.
                    </p></tp:treatment-sec><tp:treatment-sec sec-type="Comments"><title>Comments.</title><p><italic><tp:taxon-name>Manestella campestris</tp:taxon-name></italic> sp. n. is a western species with uniformly smoky infuscate wings, flat frons without macrosetae and gonocoxites without extensive velutum. Abdominal segments 1–2 are slightly lighter in color (more obvious in male) than the rest of the abdomen and this characteristic is unique to this species.
                    </p></tp:treatment-sec><tp:treatment-sec sec-type="Etymology"><title>Etymology.</title><p>The specific epithet is derived from the Latin <italic>campester</italic>, field or plain; referring to the topography of the region that this species was collected.
                    </p></tp:treatment-sec><tp:treatment-sec><!--Section generated to contain objects referenced in tp:taxon-treatment.--><fig id="F12" position="float" orientation="portrait"><label>Figure 12. </label><caption><p><italic><tp:taxon-name>Manestella campestris</tp:taxon-name></italic> sp. n., male, lateral view. Body length = 3.5 mm.</p></caption><graphic xmlns:xlink="http://www.w3.org/1999/xlink" xlink:href="ZooKeys-240-001-g012.jpg" position="float" orientation="portrait" xlink:type="simple"/></fig><fig id="F13" position="float" orientation="portrait"><label>Figure 13. </label><caption><p><italic><tp:taxon-name>Manestella campestris</tp:taxon-name></italic> sp. n., male, oblique view. Body length = 3.5 mm.</p></caption><graphic xmlns:xlink="http://www.w3.org/1999/xlink" xlink:href="ZooKeys-240-001-g013.jpg" position="float" orientation="portrait" xlink:type="simple"/></fig><fig id="F14" position="float" orientation="portrait"><label>Figure 14. </label><caption><p><italic><tp:taxon-name>Manestella campestris</tp:taxon-name></italic> sp. n., female, lateral view. Body length = 4.5 mm.</p></caption><graphic xmlns:xlink="http://www.w3.org/1999/xlink" xlink:href="ZooKeys-240-001-g014.jpg" position="float" orientation="portrait" xlink:type="simple"/></fig><fig id="F15" position="float" orientation="portrait"><label>Figure 15. </label><caption><p><italic><tp:taxon-name>Manestella campestris</tp:taxon-name></italic> sp. n., female, oblique view. Body length = 4.5 mm.</p></caption><graphic xmlns:xlink="http://www.w3.org/1999/xlink" xlink:href="ZooKeys-240-001-g015.jpg" position="float" orientation="portrait" xlink:type="simple"/></fig><fig id="F16" position="float" orientation="portrait"><label>Figure 16.</label><caption><p><italic><tp:taxon-name>Manestella campestris</tp:taxon-name></italic> sp. n., male genitalia <bold>A</bold> epandrium <bold>B</bold> gonocoxites with aedeagus <italic>in situ</italic>, ventral view. Scale line = 0.2 mm.</p></caption><graphic xmlns:xlink="http://www.w3.org/1999/xlink" xlink:href="ZooKeys-240-001-g016.jpg" position="float" orientation="portrait" xlink:type="simple"/></fig></tp:treatment-sec></tp:taxon-treatment>
