# Supplementary material for: New Australian stiletto flies: revision of Manestella Metz and description of Medomega gen. n. (Diptera, Therevidae, Agapophytinae)
Source: Zookeys. 2012 Nov 9;(240):1–119. doi: 10.3897/zookeys.240.2967 (PMC3503524; doi:10.3897/zookeys.240.2967)
Supplement: XML Treatment for Manestella canities [file zookeys.240.2967-treatment4.xml]

<!DOCTYPE tp:taxon-treatment
  PUBLIC "-//TaxonX//DTD Taxonomic Treatment Publishing DTD v0 20100105//EN" "tax-treatment-NSO.dtd">
<tp:taxon-treatment xmlns:tp="http://www.plazi.org/taxpub"><tp:treatment-meta><mixed-citation publication-type="journal"><person-group><name><surname>Winterton</surname><given-names>Shaun L.</given-names></name><name><surname>Lambkin</surname><given-names>Christine L.</given-names></name></person-group><article-title>New Australian stiletto flies: revision of 
                    <italic>Manestella</italic> Metz and description of 
                    <italic>Medomega</italic> gen. n. (Diptera, Therevidae, Agapophytinae)
                </article-title><source>Zookeys</source><day>9</day><month>11</month><year>2012</year><volume>2012</volume><issue>240</issue><fpage>1</fpage><lpage>119</lpage><pub-id pub-id-type="doi">10.3897/zookeys.240.2967</pub-id></mixed-citation></tp:treatment-meta><tp:nomenclature><tp:taxon-name>
                        <tp:taxon-name-part taxon-name-part-type="genus">Manestella</tp:taxon-name-part>
                        <tp:taxon-name-part taxon-name-part-type="species">canities</tp:taxon-name-part>
                    <object-id xmlns:xlink="http://www.w3.org/1999/xlink" xlink:type="simple">urn:lsid:zoobank.org:act:6A5A0E85-5E89-43A7-9B13-3AF774C6CB43</object-id>
								<object-id xmlns:xlink="http://www.w3.org/1999/xlink" xlink:type="simple">http://species-id.net/wiki/Manestella_canities</object-id>
								</tp:taxon-name><tp:taxon-status xmlns:xlink="http://www.w3.org/1999/xlink" xlink:type="simple">sp. n.</tp:taxon-status><xref ref-type="fig" rid="F6">Figs 6A–E</xref><xref ref-type="fig" rid="F17">17</xref><xref ref-type="fig" rid="F18">18</xref><xref ref-type="fig" rid="F19">19</xref><xref ref-type="fig" rid="F20">20</xref><xref ref-type="fig" rid="F21">21</xref></tp:nomenclature><tp:treatment-sec sec-type="Type material"><title>Type material.</title><p><bold>Holotype</bold> male, AUSTRALIA: Western Australia, Stirling Range National Park, Stirling Range, Gold Holes [-34.433, 118.067], 20.xi.1987, M. E. Irwin. (MEI_023077, WAM).
                    </p></tp:treatment-sec><tp:treatment-sec sec-type="Paratypes"><title>Paratypes.</title><p>8 males, 6 females, same data as holotype (MEI_023070, 023071, 023073, 023076, 023078, 023089, 023092, 023094, 023849, ANIC; MEI_023079, 023080, 023088, 023097, 023099, CAS); 5 males, Stirling Ranges NP, Chester Pass Road: Eucalyptus open woodland 230m, C. Lambkin, J. Recsei, 3–15.xi.2003: Malaise ANIC Bulk Sample 2191, <named-content xmlns:xlink="http://www.w3.org/1999/xlink" content-type="dwc:verbatimCoordinates" xlink:type="simple">34°26.033'S, 118°04.386'E</named-content> (GPS) (ANIC_29:017918, 017919, 017920, 017921, 017922 ANIC).
                    </p></tp:treatment-sec><tp:treatment-sec sec-type="Other material examined"><title>Other material examined.</title><p>AUSTRALIA: <bold>Western Australia:</bold> 2 males, female, Stirling Ranges NP, Chester Pass Road: dry creek, sandy soil, 270m, C. Lambkin, J. Recsei, 3–15.xi.2003, Malaise ANIC Bulk Sample 2193, <named-content xmlns:xlink="http://www.w3.org/1999/xlink" content-type="dwc:verbatimCoordinates" xlink:type="simple">34°23.684’S, 117°52.962’E</named-content> (GPS) (ANIC_29:018342, 018343, 018344, ANIC).
                    </p></tp:treatment-sec><tp:treatment-sec sec-type="Diagnosis"><title>Diagnosis.</title><p>Wing mottled; male frontal and scape setae similar length; male frons protruding slightly; two rows of postocular setae in male; femora black; tibiae dark yellow to brown; male abdomen with silver velutum; ventromedial projection absent on gonocoxites.</p></tp:treatment-sec><tp:treatment-sec sec-type="Description"><title>Description.</title><p>Body length= 3.0–3.5 mm (male), 4.0–4.5 mm (female). <italic>Head</italic>. Frontal pubescence silver-grey with dark brown markings, profile with lower frons raised as rounded tubercle around antennal base, lower frontal markings brown medial stripe <!--PageBreak-->and spot above antennal base (male) or brown quadrangle medially, brown mark laterally above antennal base (female) (highly variable and irregular in female); male frontal vestiture with patch of short setae above antenna, shorter than setae on scape; female frontal vestiture with more extensive short to moderate length setae (longer dorsally), setae dark; male frons width at narrowest point narrower than anterior ocellus but not contiguous; postocular setae black, in male as two or more rows immediately laterad of ocellar tubercle, or as a single row, with additional setae irregularly arranged medially; occipital pubescence grey, narrow triangular marking medially; genal setae white, elongate, dense and curved anteriorly; antennal scape equal length to flagellum, densely covered with large, dark setae (longer than scape setae); flagellum brown (with grey pubescence). <italic>Thorax</italic>. Scutal pubescence grey with brown markings; vestiture as scattered dark setae, denser anteriorly; scutal markings as two dark medial stripes anteriorly, joining posteriorly, lateral markings irregularly tessellate; macrosetae dark; pleuron with silver-grey pubescence; katatergite setae uniformly pale, rarely with admixed pale and dark setae; coxae dark, overlain with silver-grey pubescence, coxal setae mostly pale; femora dark brown, vestiture as uniform short dark setae (female), or short dark setae, admixed with longer pale setae (male); tibiae yellow, dark grey-brown apically; tarsi dark yellow with apices brown, distal segments completely brown; wingmottled infuscate (as irregular bands); scutal chaetotaxy(pairs): np, 3–4; sa, 1; pa, 1–2; dc, 6–8; sc, 1. <italic>Abdomen</italic>. Male abdomen base colour brown-black, with silver velutum on tergites 2–7, vestiture mostly elongate pale setae, denser laterally; terminalia brown; female abdominal markings with tergites dark brown dorsally, pale grey laterally on anterior segments; female intersegmental membrane distinctly pale, well delineated. <italic>Male genitalia</italic>. Gonocoxite without triangular ventromedial process, gonocoxite with extensive velutum, longer posteriorly; outer gonocoxal process relatively elongate, narrow distally.
                    </p></tp:treatment-sec><tp:treatment-sec sec-type="Comments"><title>Comments.</title><p><italic><tp:taxon-name>Manestella canities</tp:taxon-name></italic> sp. n. is known from southwestern Western Australia and is easily diagnosed by the mottled wing, male with protruding frons with dark setae and two rows of postocular macrosetae, and the gonocoxite with extensive velutum but triangular ventromedial process absent.
                    </p></tp:treatment-sec><tp:treatment-sec sec-type="Etymology"><title>Etymology.</title><p>The specific epithet is derived from the Latin <italic>canus</italic>, grey to white; referring to the grey pubescent body colour.
                    </p></tp:treatment-sec><tp:treatment-sec><!--Section generated to contain objects referenced in tp:taxon-treatment.--><fig id="F6" position="float" orientation="portrait"><label>Figure 6.</label><caption><p><italic><tp:taxon-name>Manestella</tp:taxon-name></italic> spp., male genitalia. <italic><tp:taxon-name>Manestella canities</tp:taxon-name></italic> sp. n.: <bold>A</bold> epandrium, dorsal <bold>B</bold> gonocoxites, lateral <bold>C</bold> gonocoxites, ventral <bold>D</bold> aedeagus, dorsal <bold>E</bold> aedeagus, lateral. <italic><tp:taxon-name>Manestella fumosa</tp:taxon-name></italic> sp. n.: <bold>F</bold> epandrium, dorsal <bold>G</bold> gonocoxites, lateral <bold>H</bold> gonocoxites, ventral <bold>I</bold> aedeagus, dorsal <bold>J</bold> aedeagus, lateral. Abbreviations: <bold><italic>d</italic></bold> distiphallus; <bold><italic>da</italic></bold> dorsal apodeme of parameral sheath; <bold><italic>ea</italic></bold> ejaculatory apodeme; <bold><italic>ga</italic></bold> gonocoxal apodeme; <bold><italic>ogp</italic></bold> outer gonocoxal process; <bold><italic>gs</italic></bold> gonostylus; <bold><italic>h</italic></bold> hypandrium; <bold><italic>igp</italic></bold> inner gonocoxal process; <bold><italic>lea</italic></bold> lateral ejaculatory apodeme; <bold><italic>va</italic></bold> ventral apodeme of parameral sheath; <bold><italic>vl</italic></bold> ventral lobe. Scale line = 0.2 mm.</p></caption><graphic xmlns:xlink="http://www.w3.org/1999/xlink" xlink:href="ZooKeys-240-001-g006.jpg" position="float" orientation="portrait" xlink:type="simple"/></fig><fig id="F17" position="float" orientation="portrait"><label>Figure 17. </label><caption><p><italic><tp:taxon-name>Manestella canities</tp:taxon-name></italic> sp. n., male, lateral view. Body length = 3.5 mm.</p></caption><graphic xmlns:xlink="http://www.w3.org/1999/xlink" xlink:href="ZooKeys-240-001-g017.jpg" position="float" orientation="portrait" xlink:type="simple"/></fig><fig id="F18" position="float" orientation="portrait"><label>Figure 18. </label><caption><p><italic><tp:taxon-name>Manestella canities</tp:taxon-name></italic> sp. n., male, oblique view. Body length = 3.5 mm.</p></caption><graphic xmlns:xlink="http://www.w3.org/1999/xlink" xlink:href="ZooKeys-240-001-g018.jpg" position="float" orientation="portrait" xlink:type="simple"/></fig><fig id="F19" position="float" orientation="portrait"><label>Figure 19. </label><caption><p><italic><tp:taxon-name>Manestella canities</tp:taxon-name></italic> sp. n., male, oblique view. Body length = 3.5 mm.</p></caption><graphic xmlns:xlink="http://www.w3.org/1999/xlink" xlink:href="ZooKeys-240-001-g019.jpg" position="float" orientation="portrait" xlink:type="simple"/></fig><fig id="F20" position="float" orientation="portrait"><label>Figure 20. </label><caption><p><italic><tp:taxon-name>Manestella canities</tp:taxon-name></italic> sp. n., female, lateral view. Body length = 4.2 mm.</p></caption><graphic xmlns:xlink="http://www.w3.org/1999/xlink" xlink:href="ZooKeys-240-001-g020.jpg" position="float" orientation="portrait" xlink:type="simple"/></fig><fig id="F21" position="float" orientation="portrait"><label>Figure 21. </label><caption><p><italic><tp:taxon-name>Manestella canities</tp:taxon-name></italic> sp. n., female, oblique view. Body length = 4.2 mm.</p></caption><graphic xmlns:xlink="http://www.w3.org/1999/xlink" xlink:href="ZooKeys-240-001-g021.jpg" position="float" orientation="portrait" xlink:type="simple"/></fig></tp:treatment-sec></tp:taxon-treatment>
