# Supplementary material for: New Australian stiletto flies: revision of Manestella Metz and description of Medomega gen. n. (Diptera, Therevidae, Agapophytinae)
Source: Zookeys. 2012 Nov 9;(240):1–119. doi: 10.3897/zookeys.240.2967 (PMC3503524; doi:10.3897/zookeys.240.2967)
Supplement: XML Treatment for Manestella incompleta [file zookeys.240.2967-treatment7.xml]

<!DOCTYPE tp:taxon-treatment
  PUBLIC "-//TaxonX//DTD Taxonomic Treatment Publishing DTD v0 20100105//EN" "tax-treatment-NSO.dtd">
<tp:taxon-treatment xmlns:tp="http://www.plazi.org/taxpub"><tp:treatment-meta><mixed-citation publication-type="journal"><person-group><name><surname>Winterton</surname><given-names>Shaun L.</given-names></name><name><surname>Lambkin</surname><given-names>Christine L.</given-names></name></person-group><article-title>New Australian stiletto flies: revision of 
                    <italic>Manestella</italic> Metz and description of 
                    <italic>Medomega</italic> gen. n. (Diptera, Therevidae, Agapophytinae)
                </article-title><source>Zookeys</source><day>9</day><month>11</month><year>2012</year><volume>2012</volume><issue>240</issue><fpage>1</fpage><lpage>119</lpage><pub-id pub-id-type="doi">10.3897/zookeys.240.2967</pub-id></mixed-citation></tp:treatment-meta><tp:nomenclature><tp:taxon-name>
                        <tp:taxon-name-part taxon-name-part-type="genus">Manestella</tp:taxon-name-part>
                        <tp:taxon-name-part taxon-name-part-type="species">incompleta</tp:taxon-name-part>
                    <object-id xmlns:xlink="http://www.w3.org/1999/xlink" xlink:type="simple">urn:lsid:zoobank.org:act:3F339F86-5192-4140-B75D-6A1E2CD01605</object-id>
								<object-id xmlns:xlink="http://www.w3.org/1999/xlink" xlink:type="simple">http://species-id.net/wiki/Manestella_incompleta</object-id>
								</tp:taxon-name><tp:taxon-status xmlns:xlink="http://www.w3.org/1999/xlink" xlink:type="simple">sp. n.</tp:taxon-status><xref ref-type="fig" rid="F30">Figs 30</xref><xref ref-type="fig" rid="F31">31</xref><xref ref-type="fig" rid="F32">32</xref><xref ref-type="fig" rid="F33">33</xref><xref ref-type="fig" rid="F34">34</xref></tp:nomenclature><tp:treatment-sec sec-type="Type material"><title>Type material.</title><p><bold>Holotype</bold> male, AUSTRALIA: <bold>Western Australia:</bold> Walyunga National Park, [Darling Range], [<named-content xmlns:xlink="http://www.w3.org/1999/xlink" content-type="dwc:verbatimCoordinates" xlink:type="simple">-31.733, 116.083</named-content>], 10.xi–16.xi.1987, Malaise trap, M. E. Irwin, E. I. Schlinger. (MEI_023083, WAM).
                    </p><p><bold>Paratypes.</bold> AUSTRALIA: <bold>Western Australia:</bold> 1 male, 4 females, Walyunga National Park, [Darling Range], [<named-content xmlns:xlink="http://www.w3.org/1999/xlink" content-type="dwc:verbatimCoordinates" xlink:type="simple">-31.733, 116.083</named-content>], 10.xi–16.xi.1987, 24.xi.1987, Malaise trap, M. E. Irwin, E. I. Schlinger. (MEI_022836, 023104, 023106, 022854, 022855, ANIC); 2 males, 3 females, Kalamunda National Park, Darling Range, Helena River, [<named-content xmlns:xlink="http://www.w3.org/1999/xlink" content-type="dwc:verbatimCoordinates" xlink:type="simple">-31.95, 116.067</named-content>], 16.xi.1987, 24.xi.1987, Malaise trap, M. E. Irwin, E. I. Schlinger (MEI_022835, 022837, 022851, 022856, 022858, CAS).
                    </p></tp:treatment-sec><tp:treatment-sec sec-type="Other material examined"><title>Other material examined.</title><p>AUSTRALIA: <bold>Western Australia:</bold> 2 females, Charles Darwin Reserve, 12km NE HQ, <named-content xmlns:xlink="http://www.w3.org/1999/xlink" content-type="dwc:verbatimCoordinates" xlink:type="simple">29.509°S, 117.05°E</named-content>, 325m 14–19.ix.2009, Malaise 18313, Jam, <italic><tp:taxon-name>Acacia acuminata</tp:taxon-name></italic>, flowering herbs C. Lambkin, G. Monteith (83249, WAM; T183050, QM); 1 male, same except 19–23.ix.2009, Malaise 18436 (T183051, QM); 2 females, Charles Darwin Reserve, Wanarra Rd, <named-content xmlns:xlink="http://www.w3.org/1999/xlink" content-type="dwc:verbatimCoordinates" xlink:type="simple">29.58°S, 116.996°E</named-content>, 300m 19–23.ix.2009, Malaise 18430, York Gums, <italic><tp:taxon-name>Acacia</tp:taxon-name></italic>, flowering herbs C. Lambkin, G. Monteith (83250, 83251, WAM); 1 male, Karara, 13km SE Boiada Camp, <named-content xmlns:xlink="http://www.w3.org/1999/xlink" content-type="dwc:verbatimCoordinates" xlink:type="simple">29.26°S, 116.628°E</named-content>, 292m 15–24.ix.2009, FIT trap 18352, York Gum/<italic><tp:taxon-name>Acacia</tp:taxon-name></italic> woodland, near clay pan, G. Monteith C. Lambkin (T183047, QM); 1 female, Karara, 16.9 km SE Boiada Camp, <named-content xmlns:xlink="http://www.w3.org/1999/xlink" content-type="dwc:verbatimCoordinates" xlink:type="simple">29.256°S, 116.675°E</named-content>, 312m 15–24.ix.2009, Malaise 18359, <italic><tp:taxon-name>Acacia</tp:taxon-name></italic> woodland, flowering herbs, C. Lambkin G. Monteith (T183048, QM); 1 female, same except 18–24.ix.2009, Malaise 18407 (T183049, QM); 2 females, Lochada, <named-content xmlns:xlink="http://www.w3.org/1999/xlink" content-type="dwc:verbatimCoordinates" xlink:type="simple">29.095°S, 116.547°E</named-content>, 17.ix.2009, Sweep Net on <italic><tp:taxon-name>Calycopeplus paucifolias</tp:taxon-name></italic> 360, R. Leijs (83252, WAM; T183052, QM).
                    </p></tp:treatment-sec><tp:treatment-sec sec-type="Diagnosis"><title>Diagnosis.</title><p>Wing dark mottled; frontal setae similar length to scape setae; male frons protruding in profile; multiple rows of postocular setae adjacent to ocellar tubercle in male; femora brown; abdomen grey-silver pubescent laterally, brown dorsally; gonocoxites without ventromedial projection; female frontal markings as narrow medial stripe, irregular brown quadrangle dorsally and brown band above antennae.</p></tp:treatment-sec><tp:treatment-sec sec-type="Description"><title>Description.</title><p>Body length= 3.5–4.5 mm (male), 4.0–5.0 mm (female). <italic>Head</italic>. Frontal pubescence silver-grey with dark brown markings, lower frons raised as rounded tubercle around antennal base, lower frontal markings brown medial stripe and spot above antennal base (male), or brown quadrangle dorsally, brown band above antennae (fe<!--PageBreak-->male); frontal setae dark, setae similar length to setae on scape (slightly weaker dorsally in female); male frons width at narrowest point narrower than anterior ocellus but not contiguous; male postocular setae as two or more rows immediately laterad of ocellar tubercle; postocular setae black, relatively elongate; occipital pubescence grey, narrow triangular marking medially (postocular setal bases dark); genal setae white, elongate, dense and curved anteriorly; antennal scape equal length to flagellum, densely covered with large, dark setae; flagellum brown. <italic>Thorax</italic>. Scutal pubescence grey-tan with brown markings, numerous elongate dark setae, scutal markings as two dark medial stripes anteriorly, joining posteriorly, lateral stripes broken to tessellate; scutal macrosetae dark; pleuron with silver-grey pubescence; katatergite setae uniformly pale; anepisternum with grey-brown marking dorsally; coxae dark, overlain with silver-grey pubescence, setae mostly pale; femora dark brown with short dark setae admixed with longer pale setae; tibiae yellow, dark grey-brown apically and sometimes also basally; tarsi dark brown with yellow basally on basal segments; wing mottled infuscate, darker and more extensive in male; vein M<sub>3</sub> often incomplete, ending before wing margin; scutal chaetotaxy (pairs) np, 3; sa, 1; pa, 1; dc, 5–6; sc, 1. <italic>Abdomen</italic>. Base colour dark brown dorsally, grey pubescent laterally; male without extensive silver velutum on tergites, vestiture mostly as elongate pale setae, denser laterally; terminalia brown; female intersegmental membranes distinctly pale, well defined, wider on posterior segments. <italic>Male genitalia</italic>. Gonocoxite without ventromedial process, outer gonocoxal process relatively elongate, narrowed; gonocoxite velutum extensive, distinct; gonocoxite macrosetae dark.
                    </p></tp:treatment-sec><tp:treatment-sec sec-type="Comments"><title>Comments.</title><p><italic><tp:taxon-name>Manestella incompleta</tp:taxon-name></italic> sp. n. is a western species distinguished by the mottled wings, male with protruding frons with dark macrosetae, two rows of postocular macrosetae in male, gonocoxites without ventromedial process and velutum patch present, and wing vein M<sub>3</sub> terminating before wing margin.
                    </p></tp:treatment-sec><tp:treatment-sec sec-type="Etymology"><title>Etymology.</title><p>The specific epithet refers to the incomplete M<sub>3</sub> vein frequently exhibited by individuals of this species.
                    </p></tp:treatment-sec><tp:treatment-sec><!--Section generated to contain objects referenced in tp:taxon-treatment.--><fig id="F30" position="float" orientation="portrait"><label>Figure 30. </label><caption><p><italic><tp:taxon-name>Manestella incompleta</tp:taxon-name></italic> sp. n., male, lateral view. Body length = 3.8 mm.</p></caption><graphic xmlns:xlink="http://www.w3.org/1999/xlink" xlink:href="ZooKeys-240-001-g030.jpg" position="float" orientation="portrait" xlink:type="simple"/></fig><fig id="F31" position="float" orientation="portrait"><label>Figure 31. </label><caption><p><italic><tp:taxon-name>Manestella incompleta</tp:taxon-name></italic> sp. n., male, oblique view. Body length = 3.8 mm.</p></caption><graphic xmlns:xlink="http://www.w3.org/1999/xlink" xlink:href="ZooKeys-240-001-g031.jpg" position="float" orientation="portrait" xlink:type="simple"/></fig><fig id="F32" position="float" orientation="portrait"><label>Figure 32. </label><caption><p><italic><tp:taxon-name>Manestella incompleta</tp:taxon-name></italic> sp. n., female, lateral view. Body length = 4.3 mm.</p></caption><graphic xmlns:xlink="http://www.w3.org/1999/xlink" xlink:href="ZooKeys-240-001-g032.jpg" position="float" orientation="portrait" xlink:type="simple"/></fig><fig id="F33" position="float" orientation="portrait"><label>Figure 33. </label><caption><p><italic><tp:taxon-name>Manestella incompleta</tp:taxon-name></italic> sp. n., female, anterior view. Body length = 4.3 mm.</p></caption><graphic xmlns:xlink="http://www.w3.org/1999/xlink" xlink:href="ZooKeys-240-001-g033.jpg" position="float" orientation="portrait" xlink:type="simple"/></fig><fig id="F34" position="float" orientation="portrait"><label>Figure 34.</label><caption><p><italic><tp:taxon-name>Manestella incompleta</tp:taxon-name></italic> sp. n., male genitalia <bold>A</bold> epandrium <bold>B</bold> gonocoxites with aedeagus <italic>in situ</italic>, ventral view. Scale line = 0.2 mm.</p></caption><graphic xmlns:xlink="http://www.w3.org/1999/xlink" xlink:href="ZooKeys-240-001-g034.jpg" position="float" orientation="portrait" xlink:type="simple"/></fig></tp:treatment-sec></tp:taxon-treatment>
