# Supplementary material for: New Australian stiletto flies: revision of Manestella Metz and description of Medomega gen. n. (Diptera, Therevidae, Agapophytinae)
Source: Zookeys. 2012 Nov 9;(240):1–119. doi: 10.3897/zookeys.240.2967 (PMC3503524; doi:10.3897/zookeys.240.2967)
Supplement: XML Treatment for Manestella nubis [file zookeys.240.2967-treatment8.xml]

<!DOCTYPE tp:taxon-treatment
  PUBLIC "-//TaxonX//DTD Taxonomic Treatment Publishing DTD v0 20100105//EN" "tax-treatment-NSO.dtd">
<tp:taxon-treatment xmlns:tp="http://www.plazi.org/taxpub"><tp:treatment-meta><mixed-citation publication-type="journal"><person-group><name><surname>Winterton</surname><given-names>Shaun L.</given-names></name><name><surname>Lambkin</surname><given-names>Christine L.</given-names></name></person-group><article-title>New Australian stiletto flies: revision of 
                    <italic>Manestella</italic> Metz and description of 
                    <italic>Medomega</italic> gen. n. (Diptera, Therevidae, Agapophytinae)
                </article-title><source>Zookeys</source><day>9</day><month>11</month><year>2012</year><volume>2012</volume><issue>240</issue><fpage>1</fpage><lpage>119</lpage><pub-id pub-id-type="doi">10.3897/zookeys.240.2967</pub-id></mixed-citation></tp:treatment-meta><tp:nomenclature><tp:taxon-name>
                        <tp:taxon-name-part taxon-name-part-type="genus">Manestella</tp:taxon-name-part>
                        <tp:taxon-name-part taxon-name-part-type="species">nubis</tp:taxon-name-part>
                    <object-id xmlns:xlink="http://www.w3.org/1999/xlink" xlink:type="simple">urn:lsid:zoobank.org:act:B2CD63CE-5324-4103-A6EE-04369628CA50</object-id>
								<object-id xmlns:xlink="http://www.w3.org/1999/xlink" xlink:type="simple">http://species-id.net/wiki/Manestella_nubis</object-id>
								</tp:taxon-name><tp:taxon-status xmlns:xlink="http://www.w3.org/1999/xlink" xlink:type="simple">sp. n.</tp:taxon-status><xref ref-type="fig" rid="F35">Figs 35</xref><xref ref-type="fig" rid="F36">36</xref></tp:nomenclature><tp:treatment-sec sec-type="Type material"><title>Type material.</title><p><bold>Holotype</bold> male, AUSTRALIA: <bold>Queensland:</bold> Carnarvon National Park, Mount Moffatt Section, Headquarters (site 12), [<named-content xmlns:xlink="http://www.w3.org/1999/xlink" content-type="dwc:verbatimCoordinates" xlink:type="simple">-25.022, 147.954</named-content>], 740m, 17.xi.1995, D. K. Yeates (MEI_030881, T174964, QM).
                    </p></tp:treatment-sec><tp:treatment-sec sec-type="Diagnosis"><title>Diagnosis.</title><p>Wing uniform infuscate; male frontal setae minute; male frons flat in profile; single row of postocular setae adjacent to ocellar tubercle in male; femora brown; male abdomen without silver velutum; triangular ventromedial projection absent on gonocoxites, velutum patch absent; distiphallus extending ventrally well beyond gonocoxites.</p></tp:treatment-sec><tp:treatment-sec sec-type="Description"><title>Description.</title><p>Body length= 3.5 mm (male). <italic>Head</italic>. Frontal pubescence silver-grey with dark brown markings, frons profile flat, frontal markings as narrow brown<!--PageBreak--> medial stripe and suffuse spot above antennal base, patch of short setae above antenna, shorter than setae on scape, setae dark; male frons width at narrowest point narrower than anterior ocellus but not contiguous; male postocular setae as a single row immediately laterad of ocellar tubercle, additional setae irregularly arranged laterally; occipital pubescence grey, narrow brown stripe medially; genal setae white, short and curved anteriorly; antenna scape shorter than flagellum with dark setae, flagellum brown. <italic>Thorax</italic>. Scutal pubescence grey with brown markings, two dark medial stripes anteriorly joining posteriorly, lateral stripes broken to tessellate (pattern diffuse); scattered dark setae, denser anteriorly; katatergite setae uniformly pale; anepisternum uniform grey pubescent; coxae dark, overlain with silver-grey pubescence; coxal setae mostly pale; femora dark grey-brown, apices paler, vestiture short dark setae, admixed with longer pale setae; tibiae yellow, dark grey-brown apically; tarsi dark yellow with brown apices, distal segments completely dark; wing uniform smoky infuscate; scutal chaetotaxy(pairs) np, 3; sa, 1; pa, 1; dc, 4; sc, 1. <italic>Abdomen</italic>. Base colour dark brown; overlain with brown pubescence dorsally, grey pubescent laterally, without silver velutum on tergites, vestiture mostly as elongate pale setae, denser laterally; terminalia brown. <italic>Male genitalia</italic>. Gonocoxite without triangular medial process, outer gonocoxal process relatively elongate, spatulate distally, gonocoxite pubescence barely evident, without velutum patch ventromedially; distiphallus elongate, curved ventrally beyond gonocoxite.
                    </p></tp:treatment-sec><tp:treatment-sec sec-type="Comments"><title>Comments.</title><p><italic><tp:taxon-name>Manestella nubis</tp:taxon-name></italic> sp. n. is only known from a single male specimen from Queensland. This species is distinguished by the flat male frons, uniformly infuscate wings, and distiphallus projecting ventrally beyond gonocoxites.
                    </p></tp:treatment-sec><tp:treatment-sec sec-type="Etymology"><title>Etymology.</title><p>The specific epithet is the Latin <italic>nubes</italic>, smoke; referring to the infuscate wings.
                    </p></tp:treatment-sec><tp:treatment-sec><!--Section generated to contain objects referenced in tp:taxon-treatment.--><fig id="F35" position="float" orientation="portrait"><label>Figure 35. </label><caption><p><italic><tp:taxon-name>Manestella nubis</tp:taxon-name></italic> sp. n., male, lateral view. Body length = 3.5 mm.</p></caption><graphic xmlns:xlink="http://www.w3.org/1999/xlink" xlink:href="ZooKeys-240-001-g035.jpg" position="float" orientation="portrait" xlink:type="simple"/></fig><fig id="F36" position="float" orientation="portrait"><label>Figure 36. </label><caption><p><italic><tp:taxon-name>Manestella nubis</tp:taxon-name></italic> sp. n., male, dorsal view. Body length = 3.5 mm.</p></caption><graphic xmlns:xlink="http://www.w3.org/1999/xlink" xlink:href="ZooKeys-240-001-g036.jpg" position="float" orientation="portrait" xlink:type="simple"/></fig></tp:treatment-sec></tp:taxon-treatment>
