# Supplementary material for: New Australian stiletto flies: revision of Manestella Metz and description of Medomega gen. n. (Diptera, Therevidae, Agapophytinae)
Source: Zookeys. 2012 Nov 9;(240):1–119. doi: 10.3897/zookeys.240.2967 (PMC3503524; doi:10.3897/zookeys.240.2967)
Supplement: XML Treatment for Manestella ocellaris [file zookeys.240.2967-treatment10.xml]

<!DOCTYPE tp:taxon-treatment
  PUBLIC "-//TaxonX//DTD Taxonomic Treatment Publishing DTD v0 20100105//EN" "tax-treatment-NSO.dtd">
<tp:taxon-treatment xmlns:tp="http://www.plazi.org/taxpub"><tp:treatment-meta><mixed-citation publication-type="journal"><person-group><name><surname>Winterton</surname><given-names>Shaun L.</given-names></name><name><surname>Lambkin</surname><given-names>Christine L.</given-names></name></person-group><article-title>New Australian stiletto flies: revision of 
                    <italic>Manestella</italic> Metz and description of 
                    <italic>Medomega</italic> gen. n. (Diptera, Therevidae, Agapophytinae)
                </article-title><source>Zookeys</source><day>9</day><month>11</month><year>2012</year><volume>2012</volume><issue>240</issue><fpage>1</fpage><lpage>119</lpage><pub-id pub-id-type="doi">10.3897/zookeys.240.2967</pub-id></mixed-citation></tp:treatment-meta><tp:nomenclature><tp:taxon-name>
                        <tp:taxon-name-part taxon-name-part-type="genus">Manestella</tp:taxon-name-part>
                        <tp:taxon-name-part taxon-name-part-type="species">ocellaris</tp:taxon-name-part>
                    <object-id xmlns:xlink="http://www.w3.org/1999/xlink" xlink:type="simple">urn:lsid:zoobank.org:act:A92552DE-A172-4994-9CB7-09165F0215AE</object-id>
								<object-id xmlns:xlink="http://www.w3.org/1999/xlink" xlink:type="simple">http://species-id.net/wiki/Manestella_ocellaris</object-id>
								</tp:taxon-name><tp:taxon-status xmlns:xlink="http://www.w3.org/1999/xlink" xlink:type="simple">sp. n.</tp:taxon-status><xref ref-type="fig" rid="F42">Figs 42</xref><xref ref-type="fig" rid="F43">43</xref><xref ref-type="fig" rid="F44">44</xref><xref ref-type="fig" rid="F45">45</xref></tp:nomenclature><tp:treatment-sec sec-type="Type material"><title>Type material. </title><p><bold>Holotype</bold> male, AUSTRALIA: <bold>Queensland:</bold> Burrum Heads, 6.ix.1987, G. &amp; A. Daniels [<named-content xmlns:xlink="http://www.w3.org/1999/xlink" content-type="dwc:verbatimCoordinates" xlink:type="simple">-27.18, 152.6</named-content>] (AMS).
                    </p><p><bold>Paratypes.</bold> AUSTRALIA: <bold>Queensland:</bold> 6 males, 2 females, Burrum Heads, 6.ix.1987, G. &amp; A. Daniels [<named-content xmlns:xlink="http://www.w3.org/1999/xlink" content-type="dwc:verbatimCoordinates" xlink:type="simple">-27.18, 152.6</named-content>] (AMS, CAS).
                    </p></tp:treatment-sec><tp:treatment-sec sec-type="Diagnosis"><title>Diagnosis.</title><p>Wing mottled infuscate, fenestrations faint in male; male frontal setae similar length to scape setae; frons protruding in profile; single row of postocular<!--PageBreak--> macrosetae adjacent to ocellar tubercle in male; femora brown with yellow suffusion; male abdomen without silver velutum; gonocoxites without ventromedial projection, posterolateral area glossy, glabrous; female frontal markings as narrow medial stripe and two diffuse brown spots laterally along eye margin.</p></tp:treatment-sec><tp:treatment-sec sec-type="Description"><title>Description.</title><p>Body length= 3.0–4.0 mm (male), 4.0–5.0 mm (female). <italic>Head</italic>. Frontal pubescence silver-grey with light brown markings, lower frontal markings as a narrow brown medial stripe and diffuse spot above antennal base, an additional spot laterally in female; lower frons protruding anteriorly; male frontal vestiture with patch of dark setae above antenna, equal length to setae on scape, female frontal vestiture with uniform small setae, longer immediately above antenna; male frons width at narrowest point less than width of anterior ocellus but not contiguous; male postocular setae as single row immediately laterad of ocellar tubercle, setae black; occiput pubescence grey, narrow brown stripe medially; genal setae pale; antennal scape equal length to flagellum, numerous large dark setae; flagellum dark yellow to brown. <italic>Thorax</italic>. Scutal markings grey with dark brown pattern, two brown pubescence medial stripes anteriorly, joining posteriorly, lateral stripes broken to tessellate, scattered dark setae, denser anteriorly; pleuron with silver-grey pubescence, anepisternum with diffuse brown marking dorsally; katatergite setae uniformly pale; coxae dark, overlain with silver-grey pubescence, setae mostly pale; femora brown with yellowish suffusion (variable intensity), short dark setae admixed with longer pale setae; tibiae yellow, dark grey-brown apically; tarsi dark yellow with apices brown; wing mottled infuscate, fenestrations faint; scutal chaetotaxy (pairs): np, 3; sa, 1; pa, 1; dc, 4–5; sc, 1. <italic>Abdomen</italic>. Abdomen dark brown, grey pubescent laterally; male abdominal vestiture mostly elongate pale setae, denser and more elongate laterally; female intersegmental membrane distinctly pale; terminalia brown. <italic>Male genitalia</italic>. Gonocoxite without triangular medial process, gonocoxite process relatively elongate and spatulate; inner gonocoxal process with strong dark setae apically, gonocoxite velutum extensive, distinct, shiny glabrous area posterolaterally.
                    </p></tp:treatment-sec><tp:treatment-sec sec-type="Comments"><title>Comments.</title><p><italic><tp:taxon-name>Manestella ocellaris</tp:taxon-name></italic> sp. n. is an eastern species close to <italic><tp:taxon-name>Manestella cooloola</tp:taxon-name></italic> sp. n. and <italic><tp:taxon-name>Manestella tristriata</tp:taxon-name></italic> based on the mottled wing and protruding male frons with large macrosetae. This species can be distinguished by the lack of velutum on the male abdomen and by the glossy, glabrous patch posteriorly on the gonocoxite.
                    </p></tp:treatment-sec><tp:treatment-sec sec-type="Etymology"><title>Etymology.</title><p>The specific epithet is derived from the Latin <italic>ocellatus</italic>, eyelike spots; referring to the brown markings on the frons.
                    </p></tp:treatment-sec><tp:treatment-sec><!--Section generated to contain objects referenced in tp:taxon-treatment.--><fig id="F42" position="float" orientation="portrait"><label>Figure 42. </label><caption><p><italic><tp:taxon-name>Manestella ocellaris</tp:taxon-name></italic> sp. n., male, lateral view. Body length = 3.3 mm.</p></caption><graphic xmlns:xlink="http://www.w3.org/1999/xlink" xlink:href="ZooKeys-240-001-g042.jpg" position="float" orientation="portrait" xlink:type="simple"/></fig><fig id="F43" position="float" orientation="portrait"><label>Figure 43. </label><caption><p><italic><tp:taxon-name>Manestella ocellaris</tp:taxon-name></italic> sp. n., male, oblique view. Body length = 3.3 mm.</p></caption><graphic xmlns:xlink="http://www.w3.org/1999/xlink" xlink:href="ZooKeys-240-001-g043.jpg" position="float" orientation="portrait" xlink:type="simple"/></fig><fig id="F44" position="float" orientation="portrait"><label>Figure 44. </label><caption><p><italic><tp:taxon-name>Manestella ocellaris</tp:taxon-name></italic> sp. n., female, oblique view. Body length = 4.0 mm.</p></caption><graphic xmlns:xlink="http://www.w3.org/1999/xlink" xlink:href="ZooKeys-240-001-g044.jpg" position="float" orientation="portrait" xlink:type="simple"/></fig><fig id="F45" position="float" orientation="portrait"><label>Figure 45.</label><caption><p><italic><tp:taxon-name>Manestella ocellaris</tp:taxon-name></italic> sp. n., male genitalia <bold>A</bold> gonocoxites with aedeagus <italic>in situ</italic>, ventral view <bold>B</bold> epandrium. Scale line = 0.2 mm.</p></caption><graphic xmlns:xlink="http://www.w3.org/1999/xlink" xlink:href="ZooKeys-240-001-g045.jpg" position="float" orientation="portrait" xlink:type="simple"/></fig></tp:treatment-sec></tp:taxon-treatment>
