# Supplementary material for: New Australian stiletto flies: revision of Manestella Metz and description of Medomega gen. n. (Diptera, Therevidae, Agapophytinae)
Source: Zookeys. 2012 Nov 9;(240):1–119. doi: 10.3897/zookeys.240.2967 (PMC3503524; doi:10.3897/zookeys.240.2967)
Supplement: XML Treatment for Manestella persona [file zookeys.240.2967-treatment11.xml]

<!DOCTYPE tp:taxon-treatment
  PUBLIC "-//TaxonX//DTD Taxonomic Treatment Publishing DTD v0 20100105//EN" "tax-treatment-NSO.dtd">
<tp:taxon-treatment xmlns:tp="http://www.plazi.org/taxpub"><tp:treatment-meta><mixed-citation publication-type="journal"><person-group><name><surname>Winterton</surname><given-names>Shaun L.</given-names></name><name><surname>Lambkin</surname><given-names>Christine L.</given-names></name></person-group><article-title>New Australian stiletto flies: revision of 
                    <italic>Manestella</italic> Metz and description of 
                    <italic>Medomega</italic> gen. n. (Diptera, Therevidae, Agapophytinae)
                </article-title><source>Zookeys</source><day>9</day><month>11</month><year>2012</year><volume>2012</volume><issue>240</issue><fpage>1</fpage><lpage>119</lpage><pub-id pub-id-type="doi">10.3897/zookeys.240.2967</pub-id></mixed-citation></tp:treatment-meta><tp:nomenclature><tp:taxon-name>
                        <tp:taxon-name-part taxon-name-part-type="genus">Manestella</tp:taxon-name-part>
                        <tp:taxon-name-part taxon-name-part-type="species">persona</tp:taxon-name-part>
                    <object-id xmlns:xlink="http://www.w3.org/1999/xlink" xlink:type="simple">urn:lsid:zoobank.org:act:E1C521A6-A74B-43F2-8B3F-0CA02AF111C8</object-id>
								<object-id xmlns:xlink="http://www.w3.org/1999/xlink" xlink:type="simple">http://species-id.net/wiki/Manestella_persona</object-id>
								</tp:taxon-name><tp:taxon-status xmlns:xlink="http://www.w3.org/1999/xlink" xlink:type="simple">sp. n.</tp:taxon-status><xref ref-type="fig" rid="F3">Figs 3</xref><xref ref-type="fig" rid="F46">46</xref><xref ref-type="fig" rid="F47">47</xref></tp:nomenclature><tp:treatment-sec sec-type="Type material"><title>Type material.</title><p><bold>Holotype</bold> male, AUSTRALIA: <bold>Western Australia:</bold> Golden Bay, <named-content xmlns:xlink="http://www.w3.org/1999/xlink" content-type="dwc:verbatimCoordinates" xlink:type="simple">-32.426, 115.771</named-content>, 19.xi.2008, vegetated dunes, S. L. Winterton, S. D. Gaimari (WAM).
                    </p></tp:treatment-sec><tp:treatment-sec sec-type="Diagnosis"><title>Diagnosis.</title><p>Wing dark banded infuscate; male frontal setae similar length to scape setae; frons protruding in profile; two rows of postocular macrosetae adjacent to ocellar tubercle in male; head and thoracic setae relatively elongate; scutellum with two pairs of macrosetae; femora dark brown; male abdomen with dense silver velutum; gonocoxites without ventromedial projection, velutum patch present.</p></tp:treatment-sec><tp:treatment-sec sec-type="Description"><title>Description.</title><p>Body length= 4.0 mm (male). <italic>Head</italic>. Frontal pubescence silver-grey with dark brown markings, lower frons profile raised around antennal base, frontal markings as brown medial stripe and spot above antennal base; frontal vestiture with small patch of dark, elongate setae above antenna, similar length to scape setae; male frons width at narrowest point narrower than anterior ocellus but not contiguous; male postocular setae as two or more rows immediately laterad of ocellar tubercle, setae black; occipital pubescence grey, triangular marking medially and suffuse brown along postocular ridge; genal setae white, elongate, dense and curved anteriorly; antennal scape equal length to flagellum, scape silver-grey pubescent, densely covered with large, dark setae; flagellum brown, overlain with silver pubescence. <italic>Thorax</italic>. Scutal pubescence grey with brown markings, numerous relatively long, scattered dark setae, denser anteriorly; markings as two dark medial stripes anteriorly joining posteriorly, lateral stripes broken to tessellate; scutal macrosetae dark; pleuron with silver-grey pubescence; katatergite setae uniformly pale; anepisternum with grey-brown marking dorsally; coxae dark, overlain with silver-grey pubescence, setae mostly pale; femora dark brown, overlain with grey pubescence, short dark setae admixed with longer pale setae; tibiae yellow, dark grey-brown apically; tarsi dark yellow with apices brown; wing dark banded infuscate; vein M<sub>3</sub> incomplete, ending before wing margin; scutal chaetotaxy (pairs): np, 3–4; sa, 1; pa, 1; dc, 6; sc, 2. <italic>Abdomen</italic>. Male abdomen base colour darkish, obscured by extensive silver velutum on tergites 2–7; vestiture mostly elongate pale setae, denser laterally; terminalia brown. <italic>Male genitalia</italic>. Gonocoxite without medial process, gonocoxite posterolateral projection relatively elongate, narrowed distally; gonocoxite velutum extensive, distinct.
                    </p></tp:treatment-sec><tp:treatment-sec sec-type="Comments"><title>Comments.</title><p>The female of <italic><tp:taxon-name>Manestella persona</tp:taxon-name></italic> sp. n. is unknown. This western species is closely related to <italic><tp:taxon-name>Manestella incompleta</tp:taxon-name></italic> sp. n. based on the wing mottling, male frons and gonocoxite shape and incomplete M<sub>3</sub> vein. <italic><tp:taxon-name>Manestella persona</tp:taxon-name></italic> sp. n. can be easily distinguished by the two pairs of scutellar macrosetae and longer scutal macrosetae.
                    </p></tp:treatment-sec><tp:treatment-sec sec-type="Etymology"><title>Etymology.</title><p>The specific epithet is derived from the Latin <italic>persona</italic>, mask; referring to the brown markings on the frons.
                    </p></tp:treatment-sec><tp:treatment-sec><!--Section generated to contain objects referenced in tp:taxon-treatment.--><fig id="F3" position="float" orientation="portrait"><label>Figure 3.</label><caption><p><italic><tp:taxon-name>Manestella persona</tp:taxon-name></italic> sp. n., male, Western Australia, Golden Bay dunes. Body length = 3.0 mm. Photograph credit: Shaun L. Winterton.</p></caption><graphic xmlns:xlink="http://www.w3.org/1999/xlink" xlink:href="ZooKeys-240-001-g003.jpg" position="float" orientation="portrait" xlink:type="simple"/></fig><fig id="F46" position="float" orientation="portrait"><label>Figure 46. </label><caption><p><italic><tp:taxon-name>Manestella persona</tp:taxon-name></italic> sp. n., male, lateral view. Body length = 4.0 mm.</p></caption><graphic xmlns:xlink="http://www.w3.org/1999/xlink" xlink:href="ZooKeys-240-001-g046.jpg" position="float" orientation="portrait" xlink:type="simple"/></fig><fig id="F47" position="float" orientation="portrait"><label>Figure 47. </label><caption><p><italic><tp:taxon-name>Manestella persona</tp:taxon-name></italic> sp. n., male, oblique view. Body length = 4.0 mm.</p></caption><graphic xmlns:xlink="http://www.w3.org/1999/xlink" xlink:href="ZooKeys-240-001-g047.jpg" position="float" orientation="portrait" xlink:type="simple"/></fig></tp:treatment-sec></tp:taxon-treatment>
