# Supplementary material for: New Australian stiletto flies: revision of Manestella Metz and description of Medomega gen. n. (Diptera, Therevidae, Agapophytinae)
Source: Zookeys. 2012 Nov 9;(240):1–119. doi: 10.3897/zookeys.240.2967 (PMC3503524; doi:10.3897/zookeys.240.2967)
Supplement: XML Treatment for Manestella poecilothorax [file zookeys.240.2967-treatment12.xml]

<!DOCTYPE tp:taxon-treatment
  PUBLIC "-//TaxonX//DTD Taxonomic Treatment Publishing DTD v0 20100105//EN" "tax-treatment-NSO.dtd">
<tp:taxon-treatment xmlns:tp="http://www.plazi.org/taxpub"><tp:treatment-meta><mixed-citation publication-type="journal"><person-group><name><surname>Winterton</surname><given-names>Shaun L.</given-names></name><name><surname>Lambkin</surname><given-names>Christine L.</given-names></name></person-group><article-title>New Australian stiletto flies: revision of 
                    <italic>Manestella</italic> Metz and description of 
                    <italic>Medomega</italic> gen. n. (Diptera, Therevidae, Agapophytinae)
                </article-title><source>Zookeys</source><day>9</day><month>11</month><year>2012</year><volume>2012</volume><issue>240</issue><fpage>1</fpage><lpage>119</lpage><pub-id pub-id-type="doi">10.3897/zookeys.240.2967</pub-id></mixed-citation></tp:treatment-meta><tp:nomenclature><tp:taxon-name>
                        <tp:taxon-name-part taxon-name-part-type="genus">Manestella</tp:taxon-name-part>
                        <tp:taxon-name-part taxon-name-part-type="species">poecilothorax</tp:taxon-name-part>
                    <object-id xmlns:xlink="http://www.w3.org/1999/xlink" xlink:type="simple">urn:lsid:zoobank.org:act:61068214-A949-4C2F-8099-95C709C9F9D0</object-id>
								<object-id xmlns:xlink="http://www.w3.org/1999/xlink" xlink:type="simple">http://species-id.net/wiki/Manestella_poecilothorax</object-id>
								</tp:taxon-name><tp:taxon-status xmlns:xlink="http://www.w3.org/1999/xlink" xlink:type="simple">sp. n.</tp:taxon-status><xref ref-type="fig" rid="F1">Figs 1</xref><xref ref-type="fig" rid="F2">2</xref><xref ref-type="fig" rid="F48">48</xref><xref ref-type="fig" rid="F49">49</xref><xref ref-type="fig" rid="F50">50</xref></tp:nomenclature><tp:treatment-sec sec-type="Type material"><title>Type material.</title><p><bold>Holotype</bold> male, AUSTRALIA: <bold>Western Australia:</bold> Golden Bay, <named-content xmlns:xlink="http://www.w3.org/1999/xlink" content-type="dwc:verbatimCoordinates" xlink:type="simple">-32.426, 115.771</named-content>, 19.xi.2008, vegetated dunes, S. L. Winterton &amp; S. D. Gaimari (WAM).
                    </p></tp:treatment-sec><tp:treatment-sec sec-type="Paratypes"><title>Paratypes.</title><p>AUSTRALIA: <bold>Western Australia:</bold> 4 males, 3 females, Nambung National Park, 5 km S Cervantes, [<named-content xmlns:xlink="http://www.w3.org/1999/xlink" content-type="dwc:verbatimCoordinates" xlink:type="simple">-30.5, 115.067</named-content>], 4.xi.1987, E. I. Schlinger, M. E. Irwin (MEI_022955, 022957, 022981, WAM; MEI_022959, 022961, 022976, 022978, CAS); 1 male, Kalbarri, [<named-content xmlns:xlink="http://www.w3.org/1999/xlink" content-type="dwc:verbatimCoordinates" xlink:type="simple">-27.717, 114.167</named-content>], 30.ix.1973, L. P. Kelsey; sand dunes (MEI_022922, ANIC).
                    </p></tp:treatment-sec><tp:treatment-sec sec-type="Diagnosis"><title>Diagnosis.</title><p>Wing mostly white translucent with slight infuscation (darker in female); male frontal setae few in number, minute; male frons flat in profile; single row of postocular setae adjacent to ocellar tubercle in male; hind femur yellow with brown patch; male abdomen with grey pubescence; gonocoxites without ventromedial projection; female frontal markings as brown medial stripe, with brown band and spot above antennae.</p></tp:treatment-sec><tp:treatment-sec sec-type="Description"><title>Description.</title><p>Body length= 3.0–3.5 mm (male), 4.0–5.0 mm (female). <italic>Head</italic>. Frontal pubescence silver-grey with tan suffusion and brown markings, brown medial stripe and spot above antennal base (male), medial stripe with brown spot dorsolaterally, brown band above antenna (female), frons profile flat in male, slightly rounded in female, male frontal vestiture with small patch of minute setae above antenna, female with short to moderate length setae (longer dorsally), always much shorter than setae on scape; setae on frons and scape dark, admixed with 2–3 white setae laterally; male frons width at narrowest point contiguous, male postocular setae as single row immediately laterad of ocellar tubercle, setae black, with occasional lighter, more elongate seta(e) dorsally; occipital pubescence grey; genal setae pale; antennal scape shorter than flagellum, scape overlain with grey pubescence; flagellum brown with grey pubescence. <italic>Thorax</italic>. Scutal pubescence grey with darker grey-brown pattern; scattered short dark setae, slightly denser anteriorly; scutal markings as two brown medial stripes anteriorly, joining posteriorly, lateral stripes broken to tessellate (darker and more extensive in female); scutal macrosetae dark; pleuron with grey pubescence; katatergite setae uniformly pale; coxae dark, overlain with silver-grey pubescence, setae mostly pale; femora brown with sparse grey pubescence yellow apically and basally, hind femur yellow in basal two thirds, extensive long pale setae; tibiae yellow, dark grey-brown apically; tarsi dark yellow with apices brown; wing mostly white translucent, dark markings apically in cells cu-p, bm and discal, centrally in cell br (darker in female); vein M<sub>3</sub> incomplete; scutal chaetotaxy (pairs): np, 3; sa, 1; pa, 1; dc, 5–6; sc, 1. <italic>Abdomen</italic>. Male abdomen base colour darkish, overlain with sparse grey pubescence on tergites 2–7, segments 2–3 with cream margin, mostly elongate pale setae, denser laterally; terminalia brown or dark yellow, female abdominal markings with tergites dark brown dorsally, intersegmental membrane distinctly pale, well defined. <italic>Male genitalia</italic>. Gonocoxite without medial process, gonocoxite posterolateral process relatively short, narrowed distally, gonocoxite velutum patch extensive, distinct; patch of shorter, darker setae posteroventrally on gonocoxite.
                    </p></tp:treatment-sec><tp:treatment-sec sec-type="Comments"><title>Comments.</title><p><italic><tp:taxon-name>Manestella poecilothorax</tp:taxon-name></italic> sp. n. is a western species with distinctive femoral, scutal and wing colouration. The pale terminalia, incomplete vein M<sub>3</sub> and flat male frons with minute setae also differentiates this species.
                    </p></tp:treatment-sec><tp:treatment-sec sec-type="Etymology"><title>Etymology.</title><p>The specific epithet is derived from the Greek <italic>poekilos</italic>, spotted; referring to the brown spotted or pied markings on the thorax.
                    </p></tp:treatment-sec><tp:treatment-sec><!--Section generated to contain objects referenced in tp:taxon-treatment.--><fig id="F1" position="float" orientation="portrait"><label>Figure 1.</label><caption><p><italic><tp:taxon-name>Manestella poecilothorax</tp:taxon-name></italic> sp. n., male, Western Australia, Golden Bay dunes. Body length = 3.0 mm. Photograph credit: Shaun L. Winterton.</p></caption><graphic xmlns:xlink="http://www.w3.org/1999/xlink" xlink:href="ZooKeys-240-001-g001.jpg" position="float" orientation="portrait" xlink:type="simple"/></fig><fig id="F2" position="float" orientation="portrait"><label>Figure 2.</label><caption><p><italic><tp:taxon-name>Manestella poecilothorax</tp:taxon-name></italic> sp. n., female, Western Australia, Golden Bay dunes. Body length = 4.0 mm. Photograph credit: Shaun L. Winterton.</p></caption><graphic xmlns:xlink="http://www.w3.org/1999/xlink" xlink:href="ZooKeys-240-001-g002.jpg" position="float" orientation="portrait" xlink:type="simple"/></fig><fig id="F48" position="float" orientation="portrait"><label>Figure 48. </label><caption><p><italic><tp:taxon-name>Manestella poecilothorax</tp:taxon-name></italic> sp. n., male, lateral view. Body length = 3.5 mm.</p></caption><graphic xmlns:xlink="http://www.w3.org/1999/xlink" xlink:href="ZooKeys-240-001-g048.jpg" position="float" orientation="portrait" xlink:type="simple"/></fig><fig id="F49" position="float" orientation="portrait"><label>Figure 49. </label><caption><p><italic><tp:taxon-name>Manestella poecilothorax</tp:taxon-name></italic> sp. n., female, lateral view. Body length = 4.5 mm.</p></caption><graphic xmlns:xlink="http://www.w3.org/1999/xlink" xlink:href="ZooKeys-240-001-g049.jpg" position="float" orientation="portrait" xlink:type="simple"/></fig><fig id="F50" position="float" orientation="portrait"><label>Figure 50.</label><caption><p><italic><tp:taxon-name>Manestella poecilothorax</tp:taxon-name></italic> sp. n., male genitalia <bold>A</bold> epandrium <bold>B</bold> gonocoxites with aedeagus <italic>in situ</italic>, ventral view. Scale line = 0.2 mm.</p></caption><graphic xmlns:xlink="http://www.w3.org/1999/xlink" xlink:href="ZooKeys-240-001-g050.jpg" position="float" orientation="portrait" xlink:type="simple"/></fig></tp:treatment-sec></tp:taxon-treatment>
