# Supplementary material for: New Australian stiletto flies: revision of Manestella Metz and description of Medomega gen. n. (Diptera, Therevidae, Agapophytinae)
Source: Zookeys. 2012 Nov 9;(240):1–119. doi: 10.3897/zookeys.240.2967 (PMC3503524; doi:10.3897/zookeys.240.2967)
Supplement: XML Treatment for Manestella vasta [file zookeys.240.2967-treatment15.xml]

<!DOCTYPE tp:taxon-treatment
  PUBLIC "-//TaxonX//DTD Taxonomic Treatment Publishing DTD v0 20100105//EN" "tax-treatment-NSO.dtd">
<tp:taxon-treatment xmlns:tp="http://www.plazi.org/taxpub"><tp:treatment-meta><mixed-citation publication-type="journal"><person-group><name><surname>Winterton</surname><given-names>Shaun L.</given-names></name><name><surname>Lambkin</surname><given-names>Christine L.</given-names></name></person-group><article-title>New Australian stiletto flies: revision of 
                    <italic>Manestella</italic> Metz and description of 
                    <italic>Medomega</italic> gen. n. (Diptera, Therevidae, Agapophytinae)
                </article-title><source>Zookeys</source><day>9</day><month>11</month><year>2012</year><volume>2012</volume><issue>240</issue><fpage>1</fpage><lpage>119</lpage><pub-id pub-id-type="doi">10.3897/zookeys.240.2967</pub-id></mixed-citation></tp:treatment-meta><tp:nomenclature><tp:taxon-name>
                        <tp:taxon-name-part taxon-name-part-type="genus">Manestella</tp:taxon-name-part>
                        <tp:taxon-name-part taxon-name-part-type="species">vasta</tp:taxon-name-part>
                    <object-id xmlns:xlink="http://www.w3.org/1999/xlink" xlink:type="simple">urn:lsid:zoobank.org:act:A1A49DCA-E5CD-4889-A91A-C22DADA97382</object-id>
								<object-id xmlns:xlink="http://www.w3.org/1999/xlink" xlink:type="simple">http://species-id.net/wiki/Manestella_vasta</object-id>
								</tp:taxon-name><tp:taxon-status xmlns:xlink="http://www.w3.org/1999/xlink" xlink:type="simple">sp. n.</tp:taxon-status><xref ref-type="fig" rid="F59">Figs 59</xref><xref ref-type="fig" rid="F60">60</xref></tp:nomenclature><tp:treatment-sec sec-type="Type material"><title>Type material.</title><p><bold>Holotype</bold> male, AUSTRALIA: <bold>Western Australia:</bold> 55 km W Paynes Find [<named-content xmlns:xlink="http://www.w3.org/1999/xlink" content-type="dwc:verbatimCoordinates" xlink:type="simple">-29.263, 117.685</named-content>], 16.ix.1983, E. I. Schlinger, M. E. Irwin, scrub-desert with annual flowers (MEI_023118, WAM).
                    </p><p><bold>Paratype.</bold> AUSTRALIA: <bold>Western Australia:</bold> male, 30 miles E Merredin [<named-content xmlns:xlink="http://www.w3.org/1999/xlink" content-type="dwc:verbatimCoordinates" xlink:type="simple">-31.483, 118.286</named-content>], 375 m, 16.ix.1962, E. S. Ross, D. Q. Cavagnaro (MEI_ 023111, CAS).
                    </p></tp:treatment-sec><tp:treatment-sec sec-type="Diagnosis"><title>Diagnosis.</title><p>Wing uniform pale infuscate; male frontal setae smaller than scape setae; male frons flat in profile; two rows of postocular setae adjacent to ocellar tubercle in male; femora brown; male abdomen without silver velutum; triangular ventromedial projection absent on gonocoxites; inner gonocoxal process with dense tuft of strong macrosetae.</p></tp:treatment-sec><tp:treatment-sec sec-type="Description"><title>Description.</title><p>Body length= 3.0–3.6 mm (male). <italic>Head</italic>. Frontal pubescence silver-grey with dark brown markings, profile flat, narrow brown stripe medially, light brown suffusion above antenna; patch of short black setae above antenna, shorter than setae on scape; male frons width at narrowest point narrower than anterior ocellus but not contiguous; male postocular setae as two rows immediately laterad of ocellar tubercle (rows well defined); postocular setae black, occipital pubescence grey, triangular marking medially (narrow); genal setae pale; antennal scape shorter than flagellum, numerous large dark setae; flagellum brown. <italic>Thorax</italic>. Scutal pubescence grey-tan with brown markings, two dark medial stripes anteriorly, joining posteriorly, lateral stripes broken to tessellate, scattered dark setae, denser anteriorly; scutal macrosetae dark; pleuron with silver-grey pubescence; katatergite setae uniformly pale; anepisternum with grey-brown marking dorsally; coxae dark, overlain with silver-grey pubescence, setae white; femora dark brown with short black setae admixed with longer white setae; tibiae yellow, brown apically; tarsi dark yellow with brown apices; wing uniform smoky infuscate (slightly<!--PageBreak--> darker anteriorly); scutal chaetotaxy (pairs): np, 3; sa, 1; pa, 1; dc, 7–8; sc, 1. <italic>Abdomen</italic>. male abdomen base colour dark brown, grey pubescent laterally, without silver velutum dorsally, short dark setae dorsally, longer pale setae laterally; terminalia brown. <italic>Male genitalia</italic>. Gonocoxite without triangular medial process; gonocoxite relatively elongate posterolaterally, narrowed distally; gonocoxite with sparse velutum present ventrally; inner gonocoxal process with dense tuft of strong macrosetae; ejaculatory apodeme narrow.
                    </p></tp:treatment-sec><tp:treatment-sec sec-type="Comments"><title>Comments.</title><p>The female is unknown for this species. <italic><tp:taxon-name>Manestella vasta</tp:taxon-name></italic> sp. n. can be distinguished by the uniformly infuscate wing, flat male frons with macrosetae present and the inner gonocoxal process having a patch of string macrosetae apically.
                    </p></tp:treatment-sec><tp:treatment-sec sec-type="Etymology"><title>Etymology.</title><p>The specific epithet is derived from the Latin, <italic>vastus</italic>, vast, empty; referring to the desolate habitat of this species.
                    </p></tp:treatment-sec><tp:treatment-sec><!--Section generated to contain objects referenced in tp:taxon-treatment.--><fig id="F59" position="float" orientation="portrait"><label>Figure 59. </label><caption><p><italic><tp:taxon-name>Manestella vasta</tp:taxon-name></italic> sp. n., male, oblique view. Body length = 3.0 mm.</p></caption><graphic xmlns:xlink="http://www.w3.org/1999/xlink" xlink:href="ZooKeys-240-001-g059.jpg" position="float" orientation="portrait" xlink:type="simple"/></fig><fig id="F60" position="float" orientation="portrait"><label>Figure 60.</label><caption><p><italic><tp:taxon-name>Manestella vasta</tp:taxon-name></italic> sp. n., male genitalia <bold>A</bold> epandrium <bold>B</bold> gonocoxites, ventral view <bold>C</bold> aedeagus, lateral view. Scale line = 0.2 mm.</p></caption><graphic xmlns:xlink="http://www.w3.org/1999/xlink" xlink:href="ZooKeys-240-001-g060.jpg" position="float" orientation="portrait" xlink:type="simple"/></fig></tp:treatment-sec></tp:taxon-treatment>
