# Supplementary material for: New Australian stiletto flies: revision of Manestella Metz and description of Medomega gen. n. (Diptera, Therevidae, Agapophytinae)
Source: Zookeys. 2012 Nov 9;(240):1–119. doi: 10.3897/zookeys.240.2967 (PMC3503524; doi:10.3897/zookeys.240.2967)
Supplement: XML Treatment for Manestella vespera [file zookeys.240.2967-treatment16.xml]

<!DOCTYPE tp:taxon-treatment
  PUBLIC "-//TaxonX//DTD Taxonomic Treatment Publishing DTD v0 20100105//EN" "tax-treatment-NSO.dtd">
<tp:taxon-treatment xmlns:tp="http://www.plazi.org/taxpub"><tp:treatment-meta><mixed-citation publication-type="journal"><person-group><name><surname>Winterton</surname><given-names>Shaun L.</given-names></name><name><surname>Lambkin</surname><given-names>Christine L.</given-names></name></person-group><article-title>New Australian stiletto flies: revision of 
                    <italic>Manestella</italic> Metz and description of 
                    <italic>Medomega</italic> gen. n. (Diptera, Therevidae, Agapophytinae)
                </article-title><source>Zookeys</source><day>9</day><month>11</month><year>2012</year><volume>2012</volume><issue>240</issue><fpage>1</fpage><lpage>119</lpage><pub-id pub-id-type="doi">10.3897/zookeys.240.2967</pub-id></mixed-citation></tp:treatment-meta><tp:nomenclature><tp:taxon-name>
                        <tp:taxon-name-part taxon-name-part-type="genus">Manestella</tp:taxon-name-part>
                        <tp:taxon-name-part taxon-name-part-type="species">vespera</tp:taxon-name-part>
                    <object-id xmlns:xlink="http://www.w3.org/1999/xlink" xlink:type="simple">urn:lsid:zoobank.org:act:8C9D32AC-E8C4-492A-9C95-27FF0179AC4F</object-id>
								<object-id xmlns:xlink="http://www.w3.org/1999/xlink" xlink:type="simple">http://species-id.net/wiki/Manestella_vespera</object-id>
								</tp:taxon-name><tp:taxon-status xmlns:xlink="http://www.w3.org/1999/xlink" xlink:type="simple">sp. n.</tp:taxon-status><xref ref-type="fig" rid="F61">Figs 61</xref><xref ref-type="fig" rid="F62">62</xref><xref ref-type="fig" rid="F63">63</xref><xref ref-type="fig" rid="F64">64</xref><xref ref-type="fig" rid="F65">65</xref><xref ref-type="fig" rid="F66">66</xref><xref ref-type="fig" rid="F67">67</xref></tp:nomenclature><tp:treatment-sec sec-type="Type material"><title>Type material. </title><p><bold>Holotype</bold> male, AUSTRALIA: <bold>Western Australia:</bold> Walyunga National Park, 40 km NE Perth, [<named-content xmlns:xlink="http://www.w3.org/1999/xlink" content-type="dwc:verbatimCoordinates" xlink:type="simple">-31.733, 116.083</named-content>], 26.xi.1987, M. E. Irwin, E. I. Schlinger (MEI_022811, WAM).
                    </p><p><bold>Paratypes.</bold> AUSTRALIA: <bold>Western Australia:</bold> 4 males, 4 females, Walyunga National Park, 40 km NE Perth, [<named-content xmlns:xlink="http://www.w3.org/1999/xlink" content-type="dwc:verbatimCoordinates" xlink:type="simple">-31.733, 116.083</named-content>], 26.xi.1987, M. E. Irwin, E. I. Schlinger (MEI_022807, 022810, 022816, 022821, WAM; 022822, 022823, 022833, 022834, CAS); 1 female, Walyunga National Park, 40 km NE Perth, [<named-content xmlns:xlink="http://www.w3.org/1999/xlink" content-type="dwc:verbatimCoordinates" xlink:type="simple">-32, 115.833</named-content>], 26–29.x.1987, M. E. Irwin. (MEI_088344, CAS).
                    </p></tp:treatment-sec><tp:treatment-sec sec-type="Diagnosis"><title>Diagnosis.</title><p>Wing uniform infuscate; male frontal setae similar size to scape setae, patch not divided medially; male frons protruding in profile, rounded; two rows of postocular setae adjacent to ocellar tubercle in male; femora dark brown; male abdomen with brown pubescence, grey laterally; gonocoxites without ventromedial projection; velutum patch reduced; female frontal markings as broad brown quadrangle, silver along eye margin and brown spot above antennae; ejaculatory apodeme enlarged, distiphallus with ventral bulb.</p></tp:treatment-sec><tp:treatment-sec sec-type="Description"><title>Description.</title><p>Body length= 3.0–3.5 mm (male), 4.0–5.5 mm (female). <italic>Head</italic>. Frontal pubescence silver with dark brown markings, lower frons protruding above antennal base, rounded, markings as brown medial stripe, suffuse brown laterally (male), or as broad brown quadrangle, silver along eye margin and brown spot above antennae (female); frontal vestiture with dense covering of dark, erect elongate setae in single patch above antennae; male frons width at narrowest point narrower than anterior ocellus but not contiguous; two irregular rows of black postocular setae; occipital pubescence grey, narrow stripe medially; genal setae white, dense and curved anteriorly; antennal scape equal length to flagellum, densely covered with large, dark setae; flagellum brown. <italic>Thorax</italic>. Scutal pubescence extensively dark brown with light <!--PageBreak-->grey dorsocentral stripes, grey anterolaterally; numerous relatively elongate dark setae, denser anteriorly; macrosetae dark; pleuron with silver-grey pubescence; katatergite setae uniformly pale; anepisternum without brown marking dorsally; coxae dark, overlain with silver-grey pubescence, setae pale; femora dark brown, short dark setae admixed with longer pale setae; tibiae brown, fore and mid tibiae suffuse with dark yellow basally; tarsi brown, basitarsis dark yellow basally; wing uniform dark smoky infuscate; vein M<sub>3</sub> complete to wing margin; scutal chaetotaxy (pairs) np, 3; sa, 1; pa, 1; dc, 5–6; sc, 1. <italic>Abdomen</italic>. Male abdomen base colour dark brown, grey pubescent laterally, short dark setae dorsally, longer pale setae laterally; terminalia brown. <italic>Male genitalia</italic>. Gonocoxite without ventromedial process, gonocoxal process relatively long, narrow apically; gonocoxite velutum reduced; ejaculatory apodeme enlarged; distiphallus with ventral bulb.
                    </p></tp:treatment-sec><tp:treatment-sec sec-type="Comments"><title>Comments.</title><p><italic><tp:taxon-name>Manestella vespera</tp:taxon-name></italic> sp. n. is a western species closely related to <italic><tp:taxon-name>Manestella umbrapennis</tp:taxon-name></italic> sp. n. This species can be distinguished by the shape of the aedeagus and by the male frontal patch of macrosetae not being divided medially.
                    </p></tp:treatment-sec><tp:treatment-sec sec-type="Etymology"><title>Etymology.</title><p>The specific epithet is derived from the Latin <italic>vesper</italic>, evening, west; referring to both the brown infuscate wings and western distribution of this species.
                    </p></tp:treatment-sec><tp:treatment-sec><!--Section generated to contain objects referenced in tp:taxon-treatment.--><fig id="F61" position="float" orientation="portrait"><label>Figure 61. </label><caption><p><italic><tp:taxon-name>Manestella vespera</tp:taxon-name></italic> sp. n., male, lateral view. Body length = 3.4 mm.</p></caption><graphic xmlns:xlink="http://www.w3.org/1999/xlink" xlink:href="ZooKeys-240-001-g061.jpg" position="float" orientation="portrait" xlink:type="simple"/></fig><fig id="F62" position="float" orientation="portrait"><label>Figure 62. </label><caption><p><italic><tp:taxon-name>Manestella vespera</tp:taxon-name></italic> sp. n., male, oblique view. Body length = 3.4 mm.</p></caption><graphic xmlns:xlink="http://www.w3.org/1999/xlink" xlink:href="ZooKeys-240-001-g062.jpg" position="float" orientation="portrait" xlink:type="simple"/></fig><fig id="F63" position="float" orientation="portrait"><label>Figure 63. </label><caption><p><italic><tp:taxon-name>Manestella vespera</tp:taxon-name></italic> sp. n., male, dorsal view. Body length = 3.4 mm.</p></caption><graphic xmlns:xlink="http://www.w3.org/1999/xlink" xlink:href="ZooKeys-240-001-g063.jpg" position="float" orientation="portrait" xlink:type="simple"/></fig><fig id="F64" position="float" orientation="portrait"><label>Figure 64. </label><caption><p><italic><tp:taxon-name>Manestella vespera</tp:taxon-name></italic> sp. n., female, lateral view. Body length = 4.0 mm.</p></caption><graphic xmlns:xlink="http://www.w3.org/1999/xlink" xlink:href="ZooKeys-240-001-g064.jpg" position="float" orientation="portrait" xlink:type="simple"/></fig><fig id="F65" position="float" orientation="portrait"><label>Figure 65. </label><caption><p><italic><tp:taxon-name>Manestella vespera</tp:taxon-name></italic> sp. n., female, oblique view. Body length = 4.0 mm.</p></caption><graphic xmlns:xlink="http://www.w3.org/1999/xlink" xlink:href="ZooKeys-240-001-g065.jpg" position="float" orientation="portrait" xlink:type="simple"/></fig><fig id="F66" position="float" orientation="portrait"><label>Figure 66. </label><caption><p><italic><tp:taxon-name>Manestella vespera</tp:taxon-name></italic> sp. n., female, oblique view. Body length = 4.0 mm.</p></caption><graphic xmlns:xlink="http://www.w3.org/1999/xlink" xlink:href="ZooKeys-240-001-g066.jpg" position="float" orientation="portrait" xlink:type="simple"/></fig><fig id="F67" position="float" orientation="portrait"><label>Figure 67.</label><caption><p><italic><tp:taxon-name>Manestella vespera</tp:taxon-name></italic> sp. n., male genitalia <bold>A</bold> gonocoxites with aedeagus <italic>in situ</italic>, ventral view <bold>B</bold> epandrium. Scale line = 0.2 mm.</p></caption><graphic xmlns:xlink="http://www.w3.org/1999/xlink" xlink:href="ZooKeys-240-001-g067.jpg" position="float" orientation="portrait" xlink:type="simple"/></fig></tp:treatment-sec></tp:taxon-treatment>
