# Supplementary material for: New Australian stiletto flies: revision of Manestella Metz and description of Medomega gen. n. (Diptera, Therevidae, Agapophytinae)
Source: Zookeys. 2012 Nov 9;(240):1–119. doi: 10.3897/zookeys.240.2967 (PMC3503524; doi:10.3897/zookeys.240.2967)
Supplement: XML Treatment for Medomega [file zookeys.240.2967-treatment17.xml]

<!DOCTYPE tp:taxon-treatment
  PUBLIC "-//TaxonX//DTD Taxonomic Treatment Publishing DTD v0 20100105//EN" "tax-treatment-NSO.dtd">
<tp:taxon-treatment xmlns:tp="http://www.plazi.org/taxpub"><tp:treatment-meta><mixed-citation publication-type="journal"><person-group><name><surname>Winterton</surname><given-names>Shaun L.</given-names></name><name><surname>Lambkin</surname><given-names>Christine L.</given-names></name></person-group><article-title>New Australian stiletto flies: revision of 
                    <italic>Manestella</italic> Metz and description of 
                    <italic>Medomega</italic> gen. n. (Diptera, Therevidae, Agapophytinae)
                </article-title><source>Zookeys</source><day>9</day><month>11</month><year>2012</year><volume>2012</volume><issue>240</issue><fpage>1</fpage><lpage>119</lpage><pub-id pub-id-type="doi">10.3897/zookeys.240.2967</pub-id></mixed-citation></tp:treatment-meta><tp:nomenclature><tp:taxon-name>
                        <tp:taxon-name-part taxon-name-part-type="genus">Medomega</tp:taxon-name-part>
                    <object-id xmlns:xlink="http://www.w3.org/1999/xlink" xlink:type="simple">urn:lsid:zoobank.org:act:160AE28E-B03B-4E4A-95A3-256F6F68AAED</object-id>
								<object-id xmlns:xlink="http://www.w3.org/1999/xlink" xlink:type="simple">http://species-id.net/wiki/Medomega</object-id>
								</tp:taxon-name><tp:taxon-status xmlns:xlink="http://www.w3.org/1999/xlink" xlink:type="simple">gen. n.</tp:taxon-status></tp:nomenclature><tp:treatment-sec sec-type="Type species"><title>Type species:</title><p><italic><tp:taxon-name>Medomega danielsi</tp:taxon-name></italic> sp. n.
                    </p></tp:treatment-sec><tp:treatment-sec sec-type="Diagnosis"><title>Diagnosis.</title><p>Body length 6.0–9.0 mm. Body usually covered with dense glaucous grey pubescence; head higher to much higher than long, pronounced ventral projection of head; male frons width variable, ranging from narrower than anterior ocellus to slightly wider than ocellar tubercle, eyes not contiguous; ocellar tubercle raised, black with short, dark setae in both sexes; antennae length variable; scape cylindrical, sometimes bulbous with strong setae, length variable but usually not longer than flagellum; flagellum turbinate with apical style; parafacial pile present but never extensive, rarely absent; face not concave, flat, grey pubescent; palpus 2-segmented, apical segment relatively short; prosternal depression without setae; metanepisternum with post-spiracular setae absent; posterior surface of mid coxa usually bare, sometimes pilose; wing vein R<sub>2+3</sub> reflexed anteriorly with kink approximately midway; cell m<sub>3</sub> open (<xref ref-type="fig" rid="F71">Fig. 71</xref>); femoral velutum patches absent; fore femur sometimes with <italic>pd</italic> setae; hind femur with one or more subapical <italic>av</italic> setae; abdominal tergite 2 often with patch of short setae medially; wing infuscate brown and translucent white, mottled to fenestrate; hind coxal knob present; gonocoxite extended posterolaterally; inner gonocoxal process present; dorsal and ventral apodemes of parameral sheath joining along distiphallus, both forked; pubescence sparsely present on gonocoxites; three spermathecae joined to spermathecal sac duct; spermathecal sac present; acanthophorite spines A1 and A2 present, well developed.<!--PageBreak-->
                    </p></tp:treatment-sec><tp:treatment-sec sec-type="Comments"><title>Comments.</title><p><italic><tp:taxon-name>Medomega</tp:taxon-name></italic> gen. n. is a distinctive genus differentiated from other agapophytine therevids based on the absence of velutum on the femora, cell m<sub>3</sub> open, head typically higher than long, and mottled wings with vein R<sub>2+3</sub> reflexed (<xref ref-type="fig" rid="F71">Fig. 71</xref>). In the key to genera by <xref ref-type="bibr" rid="B12">Winterton (2011)</xref> <italic><tp:taxon-name>Medomega</tp:taxon-name></italic> gen. n. can be identified by modifying the existing couplets as follows:
                    </p><table-wrap content-type="key" position="anchor" orientation="portrait"><table><tbody><tr><td rowspan="1" colspan="1">20</td><td rowspan="1" colspan="1">Body usually large to medium sized, robust, glossy dark metallic blue or orange; abdomen abruptly tapered; small patch of postspiracular setae present on thorax; wing extensively black (sometimes hyaline basally) or orange infuscate</td><td rowspan="1" colspan="1">21.</td></tr><tr><td rowspan="1" colspan="1">–</td><td rowspan="1" colspan="1">Body size variable, usually relatively slender, never glossy metallic blue or orange; abdomen elongate, evenly tapered; thoracic postspiracular setae absent; wing infuscation variable, usually banded or hyaline, never uniform orange or black</td><td rowspan="1" colspan="1">22a.</td></tr><tr><td rowspan="1" colspan="1">21</td><td rowspan="1" colspan="1">Scape short, setae on antennae and head relatively short; two pairs of scutellar setae; wing with uniform orange infuscation…<italic><tp:taxon-name>Eupsilocephala</tp:taxon-name></italic> Kröber.
                                    </td></tr><tr><td rowspan="1" colspan="1">–</td><td rowspan="1" colspan="1">Scape elongate with numerous enlarged setae; single pair of scutellar setae; wing either with uniform black infuscation or hyaline basally</td><td rowspan="1" colspan="1"><italic><tp:taxon-name>Johnmannia</tp:taxon-name></italic> Irwin &amp; Lyneborg.
                                    </td></tr><tr><td rowspan="1" colspan="1">22a</td><td rowspan="1" colspan="1">Body distinctly covered with glaucous grey and brown pubescence; head higher than long; wing usually mottled, wing vein R<sub>2+3</sub> reflexed anteriorly
                                    </td><td rowspan="1" colspan="1"><italic><tp:taxon-name>Medomega</tp:taxon-name></italic> gen. n.
                                    </td></tr><tr><td rowspan="1" colspan="1">–</td><td rowspan="1" colspan="1">Body pubescence variable, but usually not densely grey and brown; head not distinctly higher than long, usually longer than high; wing vein R<sub>2+3</sub> with gentle curve or straight, not with abrupt kink
                                    </td><td rowspan="1" colspan="1">22.</td></tr><tr><td rowspan="1" colspan="1">22</td><td rowspan="1" colspan="1">Male and female occiput convex, variously overlain with bronze, matte black, silver and gold pubescence; multiple rows of postocular setae in male; abdomen of equal diameter along length; distiphallus broad, cylindrical; medium to large individuals</td><td rowspan="1" colspan="1"><italic><tp:taxon-name>Taenogera</tp:taxon-name></italic> Kröber.
                                    </td></tr><tr><td rowspan="1" colspan="1">–</td><td rowspan="1" colspan="1">Male occiput typically flat to concave, not distinctly convex, rarely overlain with bronze, matte black, silver and gold pubescence; usually single row of postocular setae in male; abdomen tapered; distiphallus usually narrow; size variable</td><td rowspan="1" colspan="1">23.</td></tr></tbody></table></table-wrap></tp:treatment-sec><tp:treatment-sec sec-type="Etymology"><title>Etymology.</title><p>The genus name is derived from the Greek, <italic>medos</italic>, counsel, plan and <italic>mega</italic>, very great; referring to the aristocratic shape of the head.
                    </p></tp:treatment-sec><tp:treatment-sec sec-type="Included species"><title>Included species.</title><p><italic><tp:taxon-name>Medomega averyi</tp:taxon-name></italic> sp. n.; <italic><tp:taxon-name>Medomega bailmeup</tp:taxon-name></italic> sp. n.; <italic><tp:taxon-name>Medomega chlamydos</tp:taxon-name></italic> sp. n.; <italic><tp:taxon-name>Medomega danielsi</tp:taxon-name></italic> sp. n.; <italic><tp:taxon-name>Medomega gigasathe</tp:taxon-name></italic> sp. n.; <italic><tp:taxon-name>Medomega nebrias</tp:taxon-name></italic> sp. n.;
                    </p></tp:treatment-sec><tp:treatment-sec sec-type="Key to species of Medomega gen. n"><title>Key to species of <italic><tp:taxon-name>Medomega</tp:taxon-name></italic> gen. n.
                    </title><table-wrap content-type="key" position="anchor" orientation="portrait"><table><tbody><tr><td rowspan="1" colspan="1">1</td><td rowspan="1" colspan="1">Mid coxa with pale setae on posterior surface</td><td rowspan="1" colspan="1">2</td></tr><tr><td rowspan="1" colspan="1">–</td><td rowspan="1" colspan="1">Mid coxa without setae on posterior surface</td><td rowspan="1" colspan="1">3</td></tr><tr><td rowspan="1" colspan="1"><!--PageBreak-->2(1)</td><td rowspan="1" colspan="1">Postocular and scutal macrosetae white in male, mostly dark in female; frons without dark spots along eye margin; male abdomen with extensive covering of elongate white setae (<xref ref-type="fig" rid="F73">Fig. 73</xref>); wing mostly white translucent, with slight infuscation along wing veins (<xref ref-type="fig" rid="F73">Figs 73</xref>, <xref ref-type="fig" rid="F74">74</xref>, <xref ref-type="fig" rid="F75">75</xref>, <xref ref-type="fig" rid="F76">76</xref>) (Western Australia)
                                    </td><td rowspan="1" colspan="1"><italic><tp:taxon-name>Medomega averyi</tp:taxon-name></italic> sp. n.
                                    </td></tr><tr><td rowspan="1" colspan="1">–</td><td rowspan="1" colspan="1">Postocular and scutal macrosetae uniform black in both sexes; large dark spots on frons along to eye margin (<xref ref-type="fig" rid="F78">Fig. 78</xref>); male abdomen without extensive covering of elongate white setae (<xref ref-type="fig" rid="F77">Fig. 77</xref>); wing dark infuscate with white stellate fenestration (<xref ref-type="fig" rid="F79">Figs 79</xref>, <xref ref-type="fig" rid="F80">80</xref>, <xref ref-type="fig" rid="F81">81</xref>) (Northern Territory)
                                    </td><td rowspan="1" colspan="1"><italic><tp:taxon-name>Medomega bailmeup</tp:taxon-name></italic> sp. n.
                                    </td></tr><tr><td rowspan="1" colspan="1">3(1)</td><td rowspan="1" colspan="1">Scutum tan with dark setal bases (<xref ref-type="fig" rid="F90">Fig. 90</xref>); male terminalia very large relative to abdomen length (1/3 total length) (<xref ref-type="fig" rid="F89">Figs 89</xref>, <xref ref-type="fig" rid="F91">91</xref>, <xref ref-type="fig" rid="F92">92</xref>) (Western Australia)
                                    </td><td rowspan="1" colspan="1"><italic><tp:taxon-name>Medomega gigasathe</tp:taxon-name></italic> sp. n.
                                    </td></tr><tr><td rowspan="1" colspan="1">–</td><td rowspan="1" colspan="1">Scutum grey with extensive dark markings not restricted to setal bases (<xref ref-type="fig" rid="F83">Figs 83</xref>, <xref ref-type="fig" rid="F85">85</xref>, <xref ref-type="fig" rid="F86">86</xref>); male terminalia rarely unusually large relative to abdomen length
                                    </td><td rowspan="1" colspan="1">4</td></tr><tr><td rowspan="1" colspan="1">4(3)</td><td rowspan="1" colspan="1">All setae on head, thorax and abdomen white (<xref ref-type="fig" rid="F82">Figs 82</xref>, <xref ref-type="fig" rid="F83">83</xref>); abdomen with extensive covering of elongate white setae laterally (<xref ref-type="fig" rid="F82">Fig. 82</xref>); wing mostly white translucent, with slight infuscation along wing veins (<xref ref-type="fig" rid="F82">Fig. 82</xref>, <xref ref-type="fig" rid="F83">83</xref>) (male only) (Western Australia)
                                    </td><td rowspan="1" colspan="1"><italic><tp:taxon-name>Medomega chlamydos</tp:taxon-name></italic> sp. n.
                                    </td></tr><tr><td rowspan="1" colspan="1">–</td><td rowspan="1" colspan="1">At least scutal macrosetae dark, usually more extensive dark setae on head (<xref ref-type="fig" rid="F86">Figs 86</xref>, <xref ref-type="fig" rid="F94">94</xref>); abdomen either with silver velutum pubescence in male only or completely absent, never as white elongate setae; wing extensively infuscate, often as dappled fenestration (<xref ref-type="fig" rid="F86">Figs 86</xref>, <xref ref-type="fig" rid="F94">94</xref>)
                                    </td><td rowspan="1" colspan="1">5</td></tr><tr><td rowspan="1" colspan="1">5(4)</td><td rowspan="1" colspan="1">Scape slightly shorter than flagellum (<xref ref-type="fig" rid="F85">Fig. 85</xref>); male with dense silver pubescence on abdomen, especially laterally; male terminalia orange, relatively large compared with abdomen length (<xref ref-type="fig" rid="F72">Figs 72F-J</xref>, <xref ref-type="fig" rid="F85">85</xref>) (Queensland)
                                    </td><td rowspan="1" colspan="1"><italic><tp:taxon-name>Medomega danielsi</tp:taxon-name></italic> sp. n.
                                    </td></tr><tr><td rowspan="1" colspan="1">–</td><td rowspan="1" colspan="1">Scape equal in length to flagellum (<xref ref-type="fig" rid="F93">Fig. 93</xref>); male abdomen with sparse silver velutum covering; male terminalia dark, not large compared to abdomen length (<xref ref-type="fig" rid="F93">Figs. 93</xref>, <xref ref-type="fig" rid="F94">94</xref>, <xref ref-type="fig" rid="F98">98</xref>) (New South Wales)
                                    </td><td rowspan="1" colspan="1"><italic><tp:taxon-name>Medomega nebrias</tp:taxon-name></italic> sp. n.
                                    </td></tr></tbody></table></table-wrap></tp:treatment-sec><tp:treatment-sec><!--Section generated to contain objects referenced in tp:taxon-treatment.--><fig id="F71" position="float" orientation="portrait"><label>Figure 71.</label><caption><p><italic><tp:taxon-name>Medomega danielsi</tp:taxon-name></italic> sp. n., wing. Scale line = 0.2 mm.</p></caption><graphic xmlns:xlink="http://www.w3.org/1999/xlink" xlink:href="ZooKeys-240-001-g071.jpg" position="float" orientation="portrait" xlink:type="simple"/></fig><fig id="F73" position="float" orientation="portrait"><label>Figure 73. </label><caption><p><italic><tp:taxon-name>Medomega averyi</tp:taxon-name></italic> sp. n., male, lateral view. Body length = 6.2 mm.</p></caption><graphic xmlns:xlink="http://www.w3.org/1999/xlink" xlink:href="ZooKeys-240-001-g073.jpg" position="float" orientation="portrait" xlink:type="simple"/></fig><fig id="F74" position="float" orientation="portrait"><label>Figure 74. </label><caption><p><italic><tp:taxon-name>Medomega averyi</tp:taxon-name></italic> sp. n., male, oblique view. Body length = 6.2 mm.</p></caption><graphic xmlns:xlink="http://www.w3.org/1999/xlink" xlink:href="ZooKeys-240-001-g074.jpg" position="float" orientation="portrait" xlink:type="simple"/></fig><fig id="F75" position="float" orientation="portrait"><label>Figure 75. </label><caption><p><italic><tp:taxon-name>Medomega averyi</tp:taxon-name></italic> sp. n., female, oblique view. Body length = 7.2 mm.</p></caption><graphic xmlns:xlink="http://www.w3.org/1999/xlink" xlink:href="ZooKeys-240-001-g075.jpg" position="float" orientation="portrait" xlink:type="simple"/></fig><fig id="F76" position="float" orientation="portrait"><label>Figure 76.</label><caption><p><italic><tp:taxon-name>Medomega averyi</tp:taxon-name></italic> sp. n., male genitalia <bold>A</bold> epandrium <bold>B</bold> gonocoxites with aedeagus <italic>in situ</italic>, ventral view. Scale line = 0.2 mm.</p></caption><graphic xmlns:xlink="http://www.w3.org/1999/xlink" xlink:href="ZooKeys-240-001-g076.jpg" position="float" orientation="portrait" xlink:type="simple"/></fig><fig id="F78" position="float" orientation="portrait"><label>Figure 78. </label><caption><p><italic><tp:taxon-name>Medomega bailmeup</tp:taxon-name></italic> sp. n., male, anterior view. Body length = 5.5 mm.</p></caption><graphic xmlns:xlink="http://www.w3.org/1999/xlink" xlink:href="ZooKeys-240-001-g078.jpg" position="float" orientation="portrait" xlink:type="simple"/></fig><fig id="F77" position="float" orientation="portrait"><label>Figure 77. </label><caption><p><italic><tp:taxon-name>Medomega bailmeup</tp:taxon-name></italic> sp. n., male, lateral view. Body length = 5.5 mm.</p></caption><graphic xmlns:xlink="http://www.w3.org/1999/xlink" xlink:href="ZooKeys-240-001-g077.jpg" position="float" orientation="portrait" xlink:type="simple"/></fig><fig id="F79" position="float" orientation="portrait"><label>Figure 79. </label><caption><p><italic><tp:taxon-name>Medomega bailmeup</tp:taxon-name></italic> sp. n., male, lateral view. Body length = 5.5 mm.</p></caption><graphic xmlns:xlink="http://www.w3.org/1999/xlink" xlink:href="ZooKeys-240-001-g079.jpg" position="float" orientation="portrait" xlink:type="simple"/></fig><fig id="F80" position="float" orientation="portrait"><label>Figure 80. </label><caption><p><italic><tp:taxon-name>Medomega bailmeup</tp:taxon-name></italic> sp. n., female, lateral view. Body length = 6.0 mm.</p></caption><graphic xmlns:xlink="http://www.w3.org/1999/xlink" xlink:href="ZooKeys-240-001-g080.jpg" position="float" orientation="portrait" xlink:type="simple"/></fig><fig id="F81" position="float" orientation="portrait"><label>Figure 81. </label><caption><p><italic><tp:taxon-name>Medomega bailmeup</tp:taxon-name></italic> sp. n., female, oblique view. Body length = 6.0 mm.</p></caption><graphic xmlns:xlink="http://www.w3.org/1999/xlink" xlink:href="ZooKeys-240-001-g081.jpg" position="float" orientation="portrait" xlink:type="simple"/></fig><fig id="F90" position="float" orientation="portrait"><label>Figure 90. </label><caption><p><italic><tp:taxon-name>Medomega gigasathe</tp:taxon-name></italic> sp. n., male, oblique view. Body length = 7.5 mm.</p></caption><graphic xmlns:xlink="http://www.w3.org/1999/xlink" xlink:href="ZooKeys-240-001-g090.jpg" position="float" orientation="portrait" xlink:type="simple"/></fig><fig id="F89" position="float" orientation="portrait"><label>Figure 89. </label><caption><p><italic><tp:taxon-name>Medomega gigasathe</tp:taxon-name></italic> sp. n., male, lateral view. Body length = 7.5 mm.</p></caption><graphic xmlns:xlink="http://www.w3.org/1999/xlink" xlink:href="ZooKeys-240-001-g089.jpg" position="float" orientation="portrait" xlink:type="simple"/></fig><fig id="F91" position="float" orientation="portrait"><label>Figure 91.</label><caption><p><italic><tp:taxon-name>Medomega gigasathe</tp:taxon-name></italic> sp. n., male genitalia, lateral view. Scale line = 0.2 mm.</p></caption><graphic xmlns:xlink="http://www.w3.org/1999/xlink" xlink:href="ZooKeys-240-001-g091.jpg" position="float" orientation="portrait" xlink:type="simple"/></fig><fig id="F92" position="float" orientation="portrait"><label>Figure 92.</label><caption><p><italic><tp:taxon-name>Medomega gigasathe</tp:taxon-name></italic> sp. n., male genitalia, ventral view. Scale line = 0.2 mm.</p></caption><graphic xmlns:xlink="http://www.w3.org/1999/xlink" xlink:href="ZooKeys-240-001-g092.jpg" position="float" orientation="portrait" xlink:type="simple"/></fig><fig id="F83" position="float" orientation="portrait"><label>Figure 83. </label><caption><p><italic><tp:taxon-name>Medomega chlamydos</tp:taxon-name></italic> sp. n., male, oblique view. Body length = 6.0 mm.</p></caption><graphic xmlns:xlink="http://www.w3.org/1999/xlink" xlink:href="ZooKeys-240-001-g083.jpg" position="float" orientation="portrait" xlink:type="simple"/></fig><fig id="F85" position="float" orientation="portrait"><label>Figure 85. </label><caption><p><italic><tp:taxon-name>Medomega danielsi</tp:taxon-name></italic> sp. n., male, lateral view. Body length = 6.0 mm.</p></caption><graphic xmlns:xlink="http://www.w3.org/1999/xlink" xlink:href="ZooKeys-240-001-g085.jpg" position="float" orientation="portrait" xlink:type="simple"/></fig><fig id="F86" position="float" orientation="portrait"><label>Figure 86. </label><caption><p><italic><tp:taxon-name>Medomega danielsi</tp:taxon-name></italic> sp. n., male, oblique view. Body length = 6.0 mm.</p></caption><graphic xmlns:xlink="http://www.w3.org/1999/xlink" xlink:href="ZooKeys-240-001-g086.jpg" position="float" orientation="portrait" xlink:type="simple"/></fig><fig id="F82" position="float" orientation="portrait"><label>Figure 82. </label><caption><p><italic><tp:taxon-name>Medomega chlamydos</tp:taxon-name></italic> sp. n., male, lateral view. Body length = 6.0 mm.</p></caption><graphic xmlns:xlink="http://www.w3.org/1999/xlink" xlink:href="ZooKeys-240-001-g082.jpg" position="float" orientation="portrait" xlink:type="simple"/></fig><fig id="F94" position="float" orientation="portrait"><label>Figure 94. </label><caption><p><italic><tp:taxon-name>Medomega nebrias</tp:taxon-name></italic> sp. n., male, oblique view. Body length = 7.0 mm.</p></caption><graphic xmlns:xlink="http://www.w3.org/1999/xlink" xlink:href="ZooKeys-240-001-g094.jpg" position="float" orientation="portrait" xlink:type="simple"/></fig><fig id="F72" position="float" orientation="portrait"><label>Figure 72.</label><caption><p><italic><tp:taxon-name>Medomega</tp:taxon-name></italic> spp., male genitalia. <italic><tp:taxon-name>Medomega bailmeup</tp:taxon-name></italic> sp. n.: <bold>A</bold> epandrium, dorsal <bold>B</bold> gonocoxites, lateral <bold>C</bold> gonocoxites, ventral <bold>D</bold> aedeagus, dorsal <bold>E</bold> aedeagus, lateral. <italic><tp:taxon-name>Medomega danielsi</tp:taxon-name></italic> sp. n.: <bold>F</bold> epandrium, dorsal <bold>G</bold> gonocoxites, lateral <bold>H</bold> gonocoxites, ventral <bold>I</bold> aedeagus, dorsal <bold>J</bold> aedeagus, lateral. Scale line = 0.2 mm.</p></caption><graphic xmlns:xlink="http://www.w3.org/1999/xlink" xlink:href="ZooKeys-240-001-g072.jpg" position="float" orientation="portrait" xlink:type="simple"/></fig><fig id="F93" position="float" orientation="portrait"><label>Figure 93. </label><caption><p><italic><tp:taxon-name>Medomega nebrias</tp:taxon-name></italic> sp. n., male, lateral view. Body length = 7.0 mm.</p></caption><graphic xmlns:xlink="http://www.w3.org/1999/xlink" xlink:href="ZooKeys-240-001-g093.jpg" position="float" orientation="portrait" xlink:type="simple"/></fig><fig id="F98" position="float" orientation="portrait"><label>Figure 98.</label><caption><p><italic><tp:taxon-name>Medomega nebrias</tp:taxon-name></italic> sp. n., male genitalia <bold>A</bold> epandrium <bold>B</bold> gonocoxites with aedeagus <italic>in situ</italic>, ventral view. Scale line = 0.2 mm.</p></caption><graphic xmlns:xlink="http://www.w3.org/1999/xlink" xlink:href="ZooKeys-240-001-g098.jpg" position="float" orientation="portrait" xlink:type="simple"/></fig></tp:treatment-sec><ref-list><ref id="B12"><mixed-citation xmlns:xlink="http://www.w3.org/1999/xlink" xlink:type="simple"><person-group><name name-style="western"><surname>Winterton</surname><given-names>SL</given-names></name></person-group> (<year>2011</year>)<article-title> New stiletto flies in the genera <italic>Acupalpa</italic> Kröber and <italic>Pipinnipons</italic> Winterton (Diptera: Therevidae: Agapophytinae) described using cybertaxonomic tools.</article-title><source>Zookeys </source><volume>95</volume>: <fpage>29</fpage>-<lpage>78</lpage>. doi: <ext-link ext-link-type="uri" xlink:href="http://dx.doi.org/10.3897/zookeys.95.1461" xlink:type="simple">10.3897/zookeys.95.1461</ext-link></mixed-citation></ref></ref-list></tp:taxon-treatment>
