# Supplementary material for: New Australian stiletto flies: revision of Manestella Metz and description of Medomega gen. n. (Diptera, Therevidae, Agapophytinae)
Source: Zookeys. 2012 Nov 9;(240):1–119. doi: 10.3897/zookeys.240.2967 (PMC3503524; doi:10.3897/zookeys.240.2967)
Supplement: XML Treatment for Medomega bailmeup [file zookeys.240.2967-treatment19.xml]

<!DOCTYPE tp:taxon-treatment
  PUBLIC "-//TaxonX//DTD Taxonomic Treatment Publishing DTD v0 20100105//EN" "tax-treatment-NSO.dtd">
<tp:taxon-treatment xmlns:tp="http://www.plazi.org/taxpub"><tp:treatment-meta><mixed-citation publication-type="journal"><person-group><name><surname>Winterton</surname><given-names>Shaun L.</given-names></name><name><surname>Lambkin</surname><given-names>Christine L.</given-names></name></person-group><article-title>New Australian stiletto flies: revision of 
                    <italic>Manestella</italic> Metz and description of 
                    <italic>Medomega</italic> gen. n. (Diptera, Therevidae, Agapophytinae)
                </article-title><source>Zookeys</source><day>9</day><month>11</month><year>2012</year><volume>2012</volume><issue>240</issue><fpage>1</fpage><lpage>119</lpage><pub-id pub-id-type="doi">10.3897/zookeys.240.2967</pub-id></mixed-citation></tp:treatment-meta><tp:nomenclature><tp:taxon-name>
                        <tp:taxon-name-part taxon-name-part-type="genus">Medomega</tp:taxon-name-part>
                        <tp:taxon-name-part taxon-name-part-type="species">bailmeup</tp:taxon-name-part>
                    <object-id xmlns:xlink="http://www.w3.org/1999/xlink" xlink:type="simple">urn:lsid:zoobank.org:act:66D7D2AE-BE17-4B66-AD21-067DAB2AFC52</object-id>
								<object-id xmlns:xlink="http://www.w3.org/1999/xlink" xlink:type="simple">http://species-id.net/wiki/Medomega_bailmeup</object-id>
								</tp:taxon-name><tp:taxon-status xmlns:xlink="http://www.w3.org/1999/xlink" xlink:type="simple">sp. n.</tp:taxon-status><xref ref-type="fig" rid="F72">Figs 72A-E</xref><xref ref-type="fig" rid="F77">77</xref><xref ref-type="fig" rid="F78">78</xref><xref ref-type="fig" rid="F79">79</xref><xref ref-type="fig" rid="F80">80</xref><xref ref-type="fig" rid="F81">81</xref></tp:nomenclature><tp:treatment-sec sec-type="Type material"><title>Type material.</title><p><bold>Holotype</bold> male, AUSTRALIA: <bold>Northern Territory:</bold> Keep River National Park, Bail-Me-Up Creek, 23.7 km SSW Jarrnarm Camp Ground [<named-content xmlns:xlink="http://www.w3.org/1999/xlink" content-type="dwc:verbatimCoordinates" xlink:type="simple">-15.9652, 129.0311</named-content>], 13–20.vi.2001, M.E. Irwin, F.D. Parker, C. Lambkin, Malaise in dry creek bed (ANIC).
                    </p></tp:treatment-sec><tp:treatment-sec sec-type="Paratypes"><title>Paratypes.</title><p>AUSTRALIA: <bold>Northern Territory:</bold> 20 males, 5 females, Keep River National Park, Bail-Me-Up Creek, 23.7 km SSW Jarrnarm Camp Ground [-15.9652, 129.0311], 13–30.vi.2001, M.E. Irwin, F.D. Parker, C. Lambkin, Malaise in dry creek bed (ANIC, QM, CAS). ; 4 males, Hazard Creek, 23.7 km SSW Jarrnarm Camp Ground; Malaise; 3-9.vi.2001 ME Irwin, FD Parker, C Lambkin <named-content xmlns:xlink="http://www.w3.org/1999/xlink" content-type="dwc:verbatimCoordinates" xlink:type="simple">15°57'33"S, 129°01'44"E</named-content> (GPS) (MEI_163688, 163690, 163691, 163692, ANIC); 4 males, Jarrnarm Camp Ground; pan trap; 8.vi.2001; FD Parker, ME Irwin, <named-content xmlns:xlink="http://www.w3.org/1999/xlink" content-type="dwc:verbatimCoordinates" xlink:type="simple">15°45'44"S, 129°05'55"E</named-content> (GPS) (MEI_163679, 163680, 163681, 163684, ANIC); 4 females, 3.7 km S Jarrnarm junction; flight intercept trap; 31.v-9.vi.2001; R. Oberprieler, A. Calder, L. Boutin <named-content xmlns:xlink="http://www.w3.org/1999/xlink" content-type="dwc:verbatimCoordinates" xlink:type="simple">15°47'49"S, 129°06'31"E</named-content> (GPS) (MEI_164208, 164209, 164210, 164211, ANIC); 2 females, Keep River Gorge; Malaise in rocky dry river bed; 11-20.vi.2001 ME Irwin, FD Parker, C Lambkin <named-content xmlns:xlink="http://www.w3.org/1999/xlink" content-type="dwc:verbatimCoordinates" xlink:type="simple">15°50'00"S, 129°06'35"E</named-content>(GPS) (MEI_164266, 164267, ANIC); 3 males, Limestone Gorge; pan trap; 7.vi.2001; ME Irwin, FD Parker, C Lambkin <named-content xmlns:xlink="http://www.w3.org/1999/xlink" content-type="dwc:verbatimCoordinates" xlink:type="simple">16°03'01"S, 130°24'07"E</named-content> (GPS) (MEI_163686, 163687, 163689, ANIC); 2 females, Keep River National Park; Keep River Gorge; Malaise in rocky dry river bed; 11/20-VI-2001 ME Irwin, FD Parker, C Lambkin <named-content xmlns:xlink="http://www.w3.org/1999/xlink" content-type="dwc:verbatimCoordinates" xlink:type="simple">15°50'00"S, 129°06'35"E</named-content>(GPS) (MEI_164226, 164227, ANIC).
                    </p></tp:treatment-sec><tp:treatment-sec sec-type="Diagnosis"><title>Diagnosis.</title><p>Wing dark brown with white fenestration; head and body macrosetae black, coxal macrosetae white; frons with dark spots along eye margins; scutum with narrow medial stripe and irregular tessellate pattern laterally; scape yellow, red-brown dorsally, mostly dark setae with several pale setae basally; posterior surface of mid coxa with long pale setae; abdomen with sparse, silver pubescence admixed with sparse, erect pale setae especially laterally (darker posteriorly).</p></tp:treatment-sec><tp:treatment-sec sec-type="Description"><title>Description.</title><p>Body length= 5.0–5.5 mm (male), 5.0–6.0 mm (female). <italic>Head</italic>. Frontal pubescence silver-grey, suffused with tan dorsally, large dark brown spot along eye margin; frontal profile flat; numerous, slender dark setae on lower frons below and incorporating spots, setae short in female, elongate in male; male frons width at narrowest point slightly wider than ocellar tubercle, wider in female; ocellar tubercle black pubescent with dense patch of anteriorly directed setae; single row of black postocular setae, female with additional single setae posterior to row; occipital pubescence silver-grey with slight tan suffusion; parafacial and genal setae slender, admixed brown and white, elongate in male; antennal scape longer than to flagellum, bulbous, yellow with red-brown suffusion dorsally, setae black, few setae white ventrally near base; flagellum orange-yellow. <italic>Thorax</italic>. Scutal pubescence grey with brown markings, narrow medial stripe, irregular tessellate pattern laterally, scattered short, black setae, longer and paler posteriorly, especially in<!--PageBreak--> male; scutal macrosetae black; pleuron brown, overlain with grey pubescence; katatergite with admixed white and black setae; anepisternum with grey-brown marking dorsally; coxae dark, overlain with grey pubescence, setae white; mid coxa with slender setae on posterior surface; femora dark brown with grey pubescence, yellow apically, short dark setae admixed with longer pale setae, especially posteriorly, admixed with black setae on fore femur; tibiae yellow, dark brown bands apically and basally; tarsi dark brown, first and second segments yellow basally; wing dark brown fenestrate, fenestrations white, irregular dappled with more than one per cell; scutal chaetotaxy (pairs): np, 3; sa, 1; pa, 1; dc, 2; sc, 1. <italic>Abdomen</italic>. Male abdomen base colour dark brown, grey pubescent laterally, without dense silver velutum on tergites, elongate pale setae, female abdomen dark brown, grey pubescent laterally, female intersegmental membrane distinctly pale on segments 2–3, setae uniformly short and dark; terminalia orange to dark yellow (brown suffusion in male). Male genitalia. Gonocoxite with sparse pubescence; gonostylus not forked; outer gonocoxal process relatively short and rounded apically; dorsal apodeme of parameral sheath ‘T’-shaped; ventral apodeme subequal length to dorsal apodeme; hypandrium as a band joining to separate halves of separate gonocoxites.
                    </p></tp:treatment-sec><tp:treatment-sec sec-type="Comments"><title>Comments.</title><p><italic><tp:taxon-name>Medomega bailmeup</tp:taxon-name></italic> sp. n. is known from a single collecting event in the Northern Territory and is morphologically similar to <italic><tp:taxon-name>Medomega nebrias</tp:taxon-name></italic> sp. n. based on the fenestrate wing markings, scutal markings and antennal shape. It can easily be differentiated from the latter by the dark spots laterally on the frons and setae on the posterior surface of the mid coxa.
                    </p></tp:treatment-sec><tp:treatment-sec sec-type="Etymology"><title>Etymology.</title><p>The species epithet is derived from the type locality of this species.</p></tp:treatment-sec><tp:treatment-sec><!--Section generated to contain objects referenced in tp:taxon-treatment.--><fig id="F72" position="float" orientation="portrait"><label>Figure 72.</label><caption><p><italic><tp:taxon-name>Medomega</tp:taxon-name></italic> spp., male genitalia. <italic><tp:taxon-name>Medomega bailmeup</tp:taxon-name></italic> sp. n.: <bold>A</bold> epandrium, dorsal <bold>B</bold> gonocoxites, lateral <bold>C</bold> gonocoxites, ventral <bold>D</bold> aedeagus, dorsal <bold>E</bold> aedeagus, lateral. <italic><tp:taxon-name>Medomega danielsi</tp:taxon-name></italic> sp. n.: <bold>F</bold> epandrium, dorsal <bold>G</bold> gonocoxites, lateral <bold>H</bold> gonocoxites, ventral <bold>I</bold> aedeagus, dorsal <bold>J</bold> aedeagus, lateral. Scale line = 0.2 mm.</p></caption><graphic xmlns:xlink="http://www.w3.org/1999/xlink" xlink:href="ZooKeys-240-001-g072.jpg" position="float" orientation="portrait" xlink:type="simple"/></fig><fig id="F77" position="float" orientation="portrait"><label>Figure 77. </label><caption><p><italic><tp:taxon-name>Medomega bailmeup</tp:taxon-name></italic> sp. n., male, lateral view. Body length = 5.5 mm.</p></caption><graphic xmlns:xlink="http://www.w3.org/1999/xlink" xlink:href="ZooKeys-240-001-g077.jpg" position="float" orientation="portrait" xlink:type="simple"/></fig><fig id="F78" position="float" orientation="portrait"><label>Figure 78. </label><caption><p><italic><tp:taxon-name>Medomega bailmeup</tp:taxon-name></italic> sp. n., male, anterior view. Body length = 5.5 mm.</p></caption><graphic xmlns:xlink="http://www.w3.org/1999/xlink" xlink:href="ZooKeys-240-001-g078.jpg" position="float" orientation="portrait" xlink:type="simple"/></fig><fig id="F79" position="float" orientation="portrait"><label>Figure 79. </label><caption><p><italic><tp:taxon-name>Medomega bailmeup</tp:taxon-name></italic> sp. n., male, lateral view. Body length = 5.5 mm.</p></caption><graphic xmlns:xlink="http://www.w3.org/1999/xlink" xlink:href="ZooKeys-240-001-g079.jpg" position="float" orientation="portrait" xlink:type="simple"/></fig><fig id="F80" position="float" orientation="portrait"><label>Figure 80. </label><caption><p><italic><tp:taxon-name>Medomega bailmeup</tp:taxon-name></italic> sp. n., female, lateral view. Body length = 6.0 mm.</p></caption><graphic xmlns:xlink="http://www.w3.org/1999/xlink" xlink:href="ZooKeys-240-001-g080.jpg" position="float" orientation="portrait" xlink:type="simple"/></fig><fig id="F81" position="float" orientation="portrait"><label>Figure 81. </label><caption><p><italic><tp:taxon-name>Medomega bailmeup</tp:taxon-name></italic> sp. n., female, oblique view. Body length = 6.0 mm.</p></caption><graphic xmlns:xlink="http://www.w3.org/1999/xlink" xlink:href="ZooKeys-240-001-g081.jpg" position="float" orientation="portrait" xlink:type="simple"/></fig></tp:treatment-sec></tp:taxon-treatment>
