# Supplementary material for: New Australian stiletto flies: revision of Manestella Metz and description of Medomega gen. n. (Diptera, Therevidae, Agapophytinae)
Source: Zookeys. 2012 Nov 9;(240):1–119. doi: 10.3897/zookeys.240.2967 (PMC3503524; doi:10.3897/zookeys.240.2967)
Supplement: XML Treatment for Medomega danielsi [file zookeys.240.2967-treatment21.xml]

<!DOCTYPE tp:taxon-treatment
  PUBLIC "-//TaxonX//DTD Taxonomic Treatment Publishing DTD v0 20100105//EN" "tax-treatment-NSO.dtd">
<tp:taxon-treatment xmlns:tp="http://www.plazi.org/taxpub"><tp:treatment-meta><mixed-citation publication-type="journal"><person-group><name><surname>Winterton</surname><given-names>Shaun L.</given-names></name><name><surname>Lambkin</surname><given-names>Christine L.</given-names></name></person-group><article-title>New Australian stiletto flies: revision of 
                    <italic>Manestella</italic> Metz and description of 
                    <italic>Medomega</italic> gen. n. (Diptera, Therevidae, Agapophytinae)
                </article-title><source>Zookeys</source><day>9</day><month>11</month><year>2012</year><volume>2012</volume><issue>240</issue><fpage>1</fpage><lpage>119</lpage><pub-id pub-id-type="doi">10.3897/zookeys.240.2967</pub-id></mixed-citation></tp:treatment-meta><tp:nomenclature><tp:taxon-name>
                        <tp:taxon-name-part taxon-name-part-type="genus">Medomega</tp:taxon-name-part>
                        <tp:taxon-name-part taxon-name-part-type="species">danielsi</tp:taxon-name-part>
                    <object-id xmlns:xlink="http://www.w3.org/1999/xlink" xlink:type="simple">urn:lsid:zoobank.org:act:7FFF180F-3F9C-4604-BEE2-262274309ACE</object-id>
								<object-id xmlns:xlink="http://www.w3.org/1999/xlink" xlink:type="simple">http://species-id.net/wiki/Medomega_danielsi</object-id>
								</tp:taxon-name><tp:taxon-status xmlns:xlink="http://www.w3.org/1999/xlink" xlink:type="simple">sp. n.</tp:taxon-status><xref ref-type="fig" rid="F71">Figs 71</xref><xref ref-type="fig" rid="F72">72F–J</xref><xref ref-type="fig" rid="F85">85</xref><xref ref-type="fig" rid="F86">86</xref><xref ref-type="fig" rid="F87">87</xref><xref ref-type="fig" rid="F88">88</xref></tp:nomenclature><tp:treatment-sec sec-type="Type material"><title>Type material.</title><p><bold>Holotype</bold> male, AUSTRALIA: <bold>Queensland:</bold> Lake Broadwater, nr. Dalby, site A, <named-content xmlns:xlink="http://www.w3.org/1999/xlink" content-type="dwc:verbatimCoordinates" xlink:type="simple">27°21'S, 151°06'E</named-content> [<named-content xmlns:xlink="http://www.w3.org/1999/xlink" content-type="dwc:verbatimCoordinates" xlink:type="simple">-27.35, 151.1</named-content>], 2.v.1987, G. &amp; A. Daniels, mv lamp (MEI_030092, AMS).
                    </p><p><bold>Paratypes.</bold> AUSTRALIA: <bold>Queensland:</bold> 2 females, Lake Broadwater, nr. Dalby, site A, <named-content xmlns:xlink="http://www.w3.org/1999/xlink" content-type="dwc:verbatimCoordinates" xlink:type="simple">27°21'S, 151°06'E</named-content> [<named-content xmlns:xlink="http://www.w3.org/1999/xlink" content-type="dwc:verbatimCoordinates" xlink:type="simple">-27.35, 151.1</named-content>], 2.v.1987, G. &amp; A. Daniels, mv lamp, (MEI_030094, CAS) (MEI_30095, AMS); male, 5 km N Leyburn, <named-content xmlns:xlink="http://www.w3.org/1999/xlink" content-type="dwc:verbatimCoordinates" xlink:type="simple">27°58'S, 151°38'E</named-content> [<named-content xmlns:xlink="http://www.w3.org/1999/xlink" content-type="dwc:verbatimCoordinates" xlink:type="simple">-27.96, 151.63</named-content>], 2.ix.1993, 450m mv lamp, G. &amp; A. Daniels, C. J. Burwell (MEI_033678, CAS).
                    </p></tp:treatment-sec><tp:treatment-sec sec-type="Diagnosis"><title>Diagnosis.</title><p>Wing brown infuscate with white fenestration; head and body macrosetae mostly black, coxal macrosetae white; scutum with broad medial stripe and irregular tessellate pattern laterally; parafacial setae absent; male frons wider than anterior<!--PageBreak--> ocellus at narrowest point; scape yellow with sparse grey pubescence; posterior surface of mid coxa without setae; abdomen with silver velutum but without appressed setae.</p><p><bold>Description.</bold> Body length= 6.0 mm (male), 6.0–6.5 mm (female). <italic>Head</italic>. Frontal pubescence silver-grey with dark brown markings, small brown spot medially and above antenna; frons profile flat; small patch of short, dark setae close to eye margin (male), or more scatter across upper frons (female); male frons width at narrowest point slightly wider than anterior ocellus; male with single row of black postocular setae, additional setae irregularly arranged medially, white setae ventrally; occipital pubescence grey; parafacial setae absent, genal setae dark, relatively short, longer ventrally; antennal scape slightly shorter than flagellum, orange-yellow with sparse grey pubescence, black setae dorsally, yellow ventrally and laterally; flagellum orange-yellow. <italic>Thorax</italic>. Scutal pubescence silver-grey velutum with darker grey pattern and dark setal bases, broad dark medial stripe anteriorly, narrowed posteriorly, lateral stripes broken to tessellate, scattered short dark setae, longer and paler posteriorly; scutal macrosetae dark; pleuron with silver-grey pubescence; katatergite setae uniformly pale; anepisternum with brown marking dorsally and ventrally; coxae dark, overlain with silver-grey pubescence, setae pale, mid coxa without setae on posterior surface; femora dark brown, suffused yellow basally on mid and hind femora, yellow apically, uniform short dark setae; tibiae yellow, dark brown apically and basally; tarsi brown, yellow basally on basal segments; wing dark infuscate with white fenestration (darker in female); scutal chaetotaxy (pairs): np, 3; sa, 1; pa, 1; dc, 2-3; sc, 1. <italic>Abdomen</italic>. Male abdomen base colour darkish obscured by extensive silver velutum on tergites 2–7, vestiture mostly elongate pale setae, slightly denser laterally; terminalia brown or dark yellow, female abdominal markings with tergites dark brown dorsally, grey pubescent posterolaterally; intersegmental membrane between tergites 1–2, and 2–3 distinctly pale coloured, well defined. <italic>Male genitalia</italic>. Epandrium quadrangular, elongate; gonocoxite with sparse pubescence; gonocoxite fused medially with hypandrium; outer gonocoxal process very broad and spatulate; inner gonocoxal process shorter than outer gonocoxal process, apically bearing medially directed short dark setae; gonostylus forked, ventral arm with tuft of elongate macrosetae in a comb.
                    </p></tp:treatment-sec><tp:treatment-sec sec-type="Comments"><title>Comments.</title><p>This species is known southeastern Queensland, just west of the Great Dividing Range. The wing and scutal markings are distinctive, along with the elongate male genitalia with a forked gonostylus. The gonocoxites are fused medially, which appears to be a rare character in this genus.</p></tp:treatment-sec><tp:treatment-sec sec-type="Etymology"><title>Etymology.</title><p>This species is named in honour of Greg Daniels, the collector of this species.</p></tp:treatment-sec><tp:treatment-sec><!--Section generated to contain objects referenced in tp:taxon-treatment.--><fig id="F71" position="float" orientation="portrait"><label>Figure 71.</label><caption><p><italic><tp:taxon-name>Medomega danielsi</tp:taxon-name></italic> sp. n., wing. Scale line = 0.2 mm.</p></caption><graphic xmlns:xlink="http://www.w3.org/1999/xlink" xlink:href="ZooKeys-240-001-g071.jpg" position="float" orientation="portrait" xlink:type="simple"/></fig><fig id="F72" position="float" orientation="portrait"><label>Figure 72.</label><caption><p><italic><tp:taxon-name>Medomega</tp:taxon-name></italic> spp., male genitalia. <italic><tp:taxon-name>Medomega bailmeup</tp:taxon-name></italic> sp. n.: <bold>A</bold> epandrium, dorsal <bold>B</bold> gonocoxites, lateral <bold>C</bold> gonocoxites, ventral <bold>D</bold> aedeagus, dorsal <bold>E</bold> aedeagus, lateral. <italic><tp:taxon-name>Medomega danielsi</tp:taxon-name></italic> sp. n.: <bold>F</bold> epandrium, dorsal <bold>G</bold> gonocoxites, lateral <bold>H</bold> gonocoxites, ventral <bold>I</bold> aedeagus, dorsal <bold>J</bold> aedeagus, lateral. Scale line = 0.2 mm.</p></caption><graphic xmlns:xlink="http://www.w3.org/1999/xlink" xlink:href="ZooKeys-240-001-g072.jpg" position="float" orientation="portrait" xlink:type="simple"/></fig><fig id="F85" position="float" orientation="portrait"><label>Figure 85. </label><caption><p><italic><tp:taxon-name>Medomega danielsi</tp:taxon-name></italic> sp. n., male, lateral view. Body length = 6.0 mm.</p></caption><graphic xmlns:xlink="http://www.w3.org/1999/xlink" xlink:href="ZooKeys-240-001-g085.jpg" position="float" orientation="portrait" xlink:type="simple"/></fig><fig id="F86" position="float" orientation="portrait"><label>Figure 86. </label><caption><p><italic><tp:taxon-name>Medomega danielsi</tp:taxon-name></italic> sp. n., male, oblique view. Body length = 6.0 mm.</p></caption><graphic xmlns:xlink="http://www.w3.org/1999/xlink" xlink:href="ZooKeys-240-001-g086.jpg" position="float" orientation="portrait" xlink:type="simple"/></fig><fig id="F87" position="float" orientation="portrait"><label>Figure 87. </label><caption><p><italic><tp:taxon-name>Medomega danielsi</tp:taxon-name></italic> sp. n.: A, male head, anterior view; B, female head, anterior view.</p></caption><graphic xmlns:xlink="http://www.w3.org/1999/xlink" xlink:href="ZooKeys-240-001-g087.jpg" position="float" orientation="portrait" xlink:type="simple"/></fig><fig id="F88" position="float" orientation="portrait"><label>Figure 88. </label><caption><p><italic><tp:taxon-name>Medomega danielsi</tp:taxon-name></italic> sp. n., female, lateral view. Body length = 6.5 mm.</p></caption><graphic xmlns:xlink="http://www.w3.org/1999/xlink" xlink:href="ZooKeys-240-001-g088.jpg" position="float" orientation="portrait" xlink:type="simple"/></fig></tp:treatment-sec></tp:taxon-treatment>
