# Supplementary material for: New Australian stiletto flies: revision of Manestella Metz and description of Medomega gen. n. (Diptera, Therevidae, Agapophytinae)
Source: Zookeys. 2012 Nov 9;(240):1–119. doi: 10.3897/zookeys.240.2967 (PMC3503524; doi:10.3897/zookeys.240.2967)
Supplement: XML Treatment for Medomega gigasathe [file zookeys.240.2967-treatment22.xml]

<!DOCTYPE tp:taxon-treatment
  PUBLIC "-//TaxonX//DTD Taxonomic Treatment Publishing DTD v0 20100105//EN" "tax-treatment-NSO.dtd">
<tp:taxon-treatment xmlns:tp="http://www.plazi.org/taxpub"><tp:treatment-meta><mixed-citation publication-type="journal"><person-group><name><surname>Winterton</surname><given-names>Shaun L.</given-names></name><name><surname>Lambkin</surname><given-names>Christine L.</given-names></name></person-group><article-title>New Australian stiletto flies: revision of 
                    <italic>Manestella</italic> Metz and description of 
                    <italic>Medomega</italic> gen. n. (Diptera, Therevidae, Agapophytinae)
                </article-title><source>Zookeys</source><day>9</day><month>11</month><year>2012</year><volume>2012</volume><issue>240</issue><fpage>1</fpage><lpage>119</lpage><pub-id pub-id-type="doi">10.3897/zookeys.240.2967</pub-id></mixed-citation></tp:treatment-meta><tp:nomenclature><tp:taxon-name>
                        <tp:taxon-name-part taxon-name-part-type="genus">Medomega</tp:taxon-name-part>
                        <tp:taxon-name-part taxon-name-part-type="species">gigasathe</tp:taxon-name-part>
                    <object-id xmlns:xlink="http://www.w3.org/1999/xlink" xlink:type="simple">urn:lsid:zoobank.org:act:9851AA0D-0C52-4B9A-8D9B-0F2E31228AB9</object-id>
								<object-id xmlns:xlink="http://www.w3.org/1999/xlink" xlink:type="simple">http://species-id.net/wiki/Medomega_gigasathe</object-id>
								</tp:taxon-name><tp:taxon-status xmlns:xlink="http://www.w3.org/1999/xlink" xlink:type="simple">sp. n.</tp:taxon-status><xref ref-type="fig" rid="F89">Figs 89</xref><xref ref-type="fig" rid="F90">90</xref><xref ref-type="fig" rid="F91">91</xref><xref ref-type="fig" rid="F92">92</xref></tp:nomenclature><tp:treatment-sec sec-type="Type material"><title>Type material.</title><p><bold>Holotype</bold> male, AUSTRALIA: <bold>Western Australia:</bold> 57 km S Norseman, <named-content xmlns:xlink="http://www.w3.org/1999/xlink" content-type="dwc:verbatimCoordinates" xlink:type="simple">32°38'S, 121°32'E</named-content> [<named-content xmlns:xlink="http://www.w3.org/1999/xlink" content-type="dwc:verbatimCoordinates" xlink:type="simple">-32.633, 121.533</named-content>], 30.xii.1985, G. &amp; A. Daniels, mv lamp (AMS).
                    </p></tp:treatment-sec><tp:treatment-sec sec-type="Diagnosis"><title>Diagnosis.</title><p>Wing white with irregular brown fenestrate mottling; most head and body macrosetae black, coxal macrosetae admixed black and white; scutum dark yellow-tan with dark setal bases; scape yellow; posterior surface of mid coxa without setae; abdomen with silver velutum and numerous white, erect setae; male genitalia greatly enlarged.</p></tp:treatment-sec><tp:treatment-sec sec-type="Description"><title>Description.</title><p>Body length= 7.5 mm (male). <italic>Head</italic>. Frontal pubescence tan-brown, small dark brown spot adjacent to eye margin, profile flat, small patch of very short, dark setae close to eye margin; male frons width at narrowest point narrower than anterior ocellus but eyes not contiguous; single row of black postocular setae immediately laterad of ocellar tubercle; occiput overlain with grey-tan pubescence; parafacial setae dark, genal setae dark (longer and pale medially); proboscis elongate, extending anteriorly beyond antenna; antennal scape longer than flagellum, black setae dorsally, yellow ventrally and laterally; flagellum orange-yellow, distal portion dark. <italic>Thorax</italic>. Scutal pubescence grey-tan with setal bases dark brown, scattered short dark setae, longer and paler posteriorly; scutal macrosetae dark; pleuron with silver-grey pubescence; katatergite setae uniform white; anepisternum with grey-brown marking dorsally; coxae yellow, overlain with silver-grey pubescence, mixture of dark and pale setae, mid coxa without setae on posterior surface; femora dark yellow with brown suffusion, apices dark brown, uniform short dark setae; tibiae yellow, dark grey-brown apically; tarsi dark yellow with apices brown (tarsomeres 3-5 brown); wing white translucent, irregularly fenestrate; scutal chaetotaxy (pairs): np, 3; sa, 1; pa, 1; dc, 3; sc, 1. <italic>Abdomen</italic>. Male abdomen base colour darkish, obscured by extensive silver velutum on tergites 2–7, admixed with elongate pale setae, denser laterally, terminalia dark yellow (greatly enlarged). <italic>Male genitalia</italic>. Greatly elongated with epandrium overhanging gonocoxites; gonocoxites fused anteriorly and with large media atrium posteriorly with velutum-covered membrane; gonostylus elongate and irregularly forked apically.
                    </p></tp:treatment-sec><tp:treatment-sec sec-type="Comments"><title>Comments.</title><p><italic><tp:taxon-name>Medomega gigasathe</tp:taxon-name></italic> sp. n. is known from a single male specimen from Western Australia. The male genitalia are greatly enlarged, which along with the elongate mouthparts, wing markings and male abdominal velutum, are distinctive for this species.
                    </p></tp:treatment-sec><tp:treatment-sec sec-type="Etymology"><title>Etymology.</title><p>The species epithet is derived from the Greek, <italic>gigas</italic> giant + <italic>sathe</italic> penis; referring to the relatively large genitalic capsule of this species.
                    </p></tp:treatment-sec><tp:treatment-sec><!--Section generated to contain objects referenced in tp:taxon-treatment.--><fig id="F89" position="float" orientation="portrait"><label>Figure 89. </label><caption><p><italic><tp:taxon-name>Medomega gigasathe</tp:taxon-name></italic> sp. n., male, lateral view. Body length = 7.5 mm.</p></caption><graphic xmlns:xlink="http://www.w3.org/1999/xlink" xlink:href="ZooKeys-240-001-g089.jpg" position="float" orientation="portrait" xlink:type="simple"/></fig><fig id="F90" position="float" orientation="portrait"><label>Figure 90. </label><caption><p><italic><tp:taxon-name>Medomega gigasathe</tp:taxon-name></italic> sp. n., male, oblique view. Body length = 7.5 mm.</p></caption><graphic xmlns:xlink="http://www.w3.org/1999/xlink" xlink:href="ZooKeys-240-001-g090.jpg" position="float" orientation="portrait" xlink:type="simple"/></fig><fig id="F91" position="float" orientation="portrait"><label>Figure 91.</label><caption><p><italic><tp:taxon-name>Medomega gigasathe</tp:taxon-name></italic> sp. n., male genitalia, lateral view. Scale line = 0.2 mm.</p></caption><graphic xmlns:xlink="http://www.w3.org/1999/xlink" xlink:href="ZooKeys-240-001-g091.jpg" position="float" orientation="portrait" xlink:type="simple"/></fig><fig id="F92" position="float" orientation="portrait"><label>Figure 92.</label><caption><p><italic><tp:taxon-name>Medomega gigasathe</tp:taxon-name></italic> sp. n., male genitalia, ventral view. Scale line = 0.2 mm.</p></caption><graphic xmlns:xlink="http://www.w3.org/1999/xlink" xlink:href="ZooKeys-240-001-g092.jpg" position="float" orientation="portrait" xlink:type="simple"/></fig></tp:treatment-sec></tp:taxon-treatment>
